# Supplementary material for: Bis[2-(2-pyridylmethyl­eneamino)benzene­sulfonato-κ3 N,N′,O]manganese(II) dihydrate
Source: Acta Crystallogr Sect E Struct Rep Online. 2009 Aug 8;65(Pt 9):m1055–6. doi: 10.1107/S1600536809030670 (PMC2969898; doi:10.1107/S1600536809030670)
Supplement: Supplementary file 2 [file e-65-m1055-Isup2.hkl]

# 
# h,k,l, Fc-squared, Fo-squared, sigma(Fo-squared) and status flag 
# 
data_I
_shelx_title ' A in Pbcn' 
_shelx_refln_list_code          4 
_shelx_F_calc_maximum      279.55 
_exptl_crystal_F_000      1260.00 
_reflns_d_resolution_high  0.8378 
 
loop_ 
 _symmetry_equiv_pos_as_xyz 
 'x, y, z' 
 '-x+1/2, -y+1/2, z+1/2' 
 '-x, y, -z+1/2' 
 'x+1/2, -y+1/2, -z' 
 '-x, -y, -z' 
 'x-1/2, y-1/2, -z-1/2' 
 'x, -y, z-1/2' 
 '-x-1/2, y-1/2, z' 
 
_cell_length_a    20.0410 
_cell_length_b     7.9178 
_cell_length_c    16.4085 
_cell_angle_alpha  90.000 
_cell_angle_beta   90.000 
_cell_angle_gamma  90.000 
 
_shelx_F_squared_multiplier     1.000 
 
loop_ 
 _refln_index_h 
 _refln_index_k 
 _refln_index_l 
 _refln_F_squared_calc 
 _refln_F_squared_meas 
 _refln_F_squared_sigma 
 _refln_observed_status 
   4   0   0     7602.10     7237.60     97.65 o 
   6   0   0    55529.99    50340.80    636.19 o 
   8   0   0     4964.69     4424.20    176.56 o 
  10   0   0      155.82      106.87      8.87 o 
  12   0   0      857.76      891.08     28.80 o 
  14   0   0     8384.94     8664.28    131.87 o 
  16   0   0     3699.26     3751.78    111.01 o 
  18   0   0      188.60      155.51     25.19 o 
  20   0   0     2777.60     2890.12    104.36 o 
  22   0   0      650.95      672.19     49.60 o 
   1   1   0     1616.45     1575.31     35.30 o 
   3   1   0    78147.00    65088.14   2924.83 o 
   5   1   0     1394.14     1507.73     23.86 o 
   7   1   0     5871.53     6146.76     62.93 o 
   9   1   0     5037.20     5547.91     59.71 o 
  11   1   0     6675.32     6891.55     73.90 o 
  13   1   0      684.56      657.56     20.24 o 
  15   1   0       17.79       16.80      6.56 o 
  17   1   0      820.87      787.86     33.07 o 
  19   1   0     1138.15     1161.81     84.33 o 
  21   1   0       55.19       50.60     14.07 o 
  23   1   0       29.32       22.68     12.83 o 
   0   2   0    13053.64    12340.32    214.94 o 
   2   2   0    17898.58    18288.91    176.36 o 
   4   2   0     1555.23     1731.35     22.37 o 
   6   2   0      997.17     1040.84     21.01 o 
   8   2   0     4489.94     4039.12     62.59 o 
  10   2   0     3228.19     3127.14     47.40 o 
  12   2   0      404.75      350.98     15.39 o 
  14   2   0      190.27      197.46     13.20 o 
  16   2   0      538.80      521.31     20.87 o 
  18   2   0        8.98       -2.63      8.53 o 
  20   2   0      210.27      222.91     37.99 o 
  22   2   0      510.75      583.18     35.10 o 
   1   3   0       83.25      102.48      5.67 o 
   3   3   0     1702.83     1415.22     18.60 o 
   5   3   0     1032.15      805.07     13.33 o 
   7   3   0     3762.40     3832.55     39.62 o 
   9   3   0        8.55        6.79      3.33 o 
  11   3   0     7587.98     7079.45     94.60 o 
  13   3   0     8728.51     8217.50    109.11 o 
  15   3   0     1348.69     1277.67     33.41 o 
  17   3   0      549.81      527.22     22.65 o 
  19   3   0     2038.45     2081.00     60.32 o 
  21   3   0     1010.64      983.51    149.00 o 
   0   4   0     9015.40     9828.52    142.00 o 
   2   4   0     3373.53     3902.54     52.69 o 
   4   4   0     5586.45     6230.83     60.37 o 
   6   4   0      256.13      282.11      9.76 o 
   8   4   0       47.82       59.48      5.17 o 
  10   4   0      163.26      160.84      9.24 o 
  12   4   0     1558.22     1613.97     37.10 o 
  14   4   0       31.16       17.13      8.21 o 
  16   4   0      954.86      900.81     29.82 o 
  18   4   0       25.88       14.14      8.62 o 
  20   4   0        8.69        4.21      9.36 o 
   1   5   0      924.03     1063.75     32.08 o 
   3   5   0      947.83      921.21     20.44 o 
   5   5   0     4214.85     4290.24     47.58 o 
   7   5   0     1755.21     1866.87     28.99 o 
   9   5   0       30.32       30.68      7.73 o 
  11   5   0     2975.32     2684.99     51.79 o 
  13   5   0     2671.45     2882.38     56.01 o 
  15   5   0      236.35      185.47     29.61 o 
  17   5   0      165.96      149.37     29.36 o 
  19   5   0      360.13      375.41     28.65 o 
   0   6   0     6043.28     5823.86    101.00 o 
   2   6   0     2563.18     2684.94     44.10 o 
   4   6   0       70.60       68.07      7.94 o 
   6   6   0      465.11      399.95     18.16 o 
   8   6   0     2309.59     2321.48     71.53 o 
  10   6   0        2.45       -6.67      6.40 o 
  12   6   0      280.76      293.02     18.80 o 
  14   6   0     1080.42     1005.16     33.36 o 
  16   6   0     2304.60     2301.45     54.07 o 
  18   6   0     1059.19     1100.80     38.01 o 
   1   7   0      819.66      852.67     23.47 o 
   3   7   0       19.09       10.84      6.43 o 
   5   7   0      164.46      198.69     15.09 o 
   7   7   0       40.60       41.55     10.02 o 
   9   7   0      460.26      413.07     22.57 o 
  11   7   0       25.93       26.29     12.61 o 
  13   7   0       22.56       19.84     26.18 o 
  15   7   0       24.93        6.67     16.77 o 
   0   8   0      242.95      149.78     27.66 o 
   2   8   0        3.42       -3.21     11.01 o 
   4   8   0       26.95       60.14     22.00 o 
   6   8   0     1002.42     1015.75     41.39 o 
   8   8   0      942.54     1039.92     43.28 o 
  10   8   0       96.44       83.33     18.13 o 
  12   8   0       10.47        6.77     20.62 o 
   1   9   0        0.43       11.46     12.46 o 
   3   9   0      661.57      834.07     58.58 o 
   5   9   0     1167.63     1083.60     69.48 o 
   7   9   0      226.15      178.78     34.53 o 
   1   1   1    37415.16    35174.95    583.67 o 
   2   1   1     3813.90     4124.61     33.36 o 
   3   1   1     1908.01     1990.16     17.71 o 
   4   1   1      385.83      449.59      9.87 o 
   5   1   1    18234.35    17760.41    124.08 o 
   6   1   1       93.09       51.66      2.96 o 
   7   1   1    33477.04    31653.29    217.92 o 
   8   1   1     2065.62     2137.16     21.59 o 
   9   1   1     4549.07     4091.68     32.87 o 
  10   1   1      180.82      142.20      5.79 o 
  11   1   1       84.61      102.28      4.39 o 
  12   1   1     1487.40     1531.41     19.76 o 
  13   1   1     3963.99     4135.56     43.84 o 
  14   1   1      676.16      710.32     21.14 o 
  15   1   1     2387.59     2403.53     31.73 o 
  16   1   1      107.55      114.16      8.84 o 
  17   1   1     1813.79     1762.67     35.88 o 
  18   1   1      812.99      896.67     25.70 o 
  19   1   1      648.48      626.98     23.03 o 
  20   1   1      229.30      188.37     14.48 o 
  21   1   1      651.88      605.71     23.38 o 
  22   1   1        1.45        5.43      8.97 o 
  23   1   1     1114.18     1190.55     45.00 o 
   0   2   1     1608.62     1526.49     17.55 o 
   1   2   1    11165.61    10339.69     65.02 o 
   2   2   1     1235.54     1453.03     11.83 o 
   3   2   1       22.88       14.98      1.79 o 
   4   2   1    12845.60    12823.00     86.89 o 
   5   2   1      504.04      481.60      6.73 o 
   6   2   1     2642.73     2641.36     24.86 o 
   7   2   1       74.28       80.87      3.99 o 
   8   2   1      308.20      297.56      7.61 o 
   9   2   1       37.98       38.85      4.33 o 
  10   2   1    15873.26    16337.94    120.19 o 
  11   2   1     3223.25     3158.65     31.63 o 
  12   2   1     7726.57     7646.00     70.48 o 
  13   2   1       88.05       84.67      6.69 o 
  14   2   1       51.88       34.15      5.24 o 
  15   2   1      381.12      395.26     12.72 o 
  16   2   1        9.22        8.79      4.85 o 
  17   2   1        3.72       -2.09      4.30 o 
  18   2   1      344.72      376.35     17.95 o 
  19   2   1      124.84      127.88     12.48 o 
  20   2   1     1236.38     1253.90     32.63 o 
  21   2   1        2.28       -0.86      6.74 o 
  22   2   1       88.97       61.51     11.38 o 
  23   2   1       15.66       14.44      9.19 o 
   1   3   1      388.70      332.54      6.14 o 
   2   3   1      203.13      248.40      5.40 o 
   3   3   1     2266.50     2532.62     19.82 o 
   4   3   1      955.22     1010.19     10.68 o 
   5   3   1     1573.89     1662.67     15.50 o 
   6   3   1        0.42       11.69      1.95 o 
   7   3   1     3515.94     4279.66     32.78 o 
   8   3   1      259.55      212.33      7.18 o 
   9   3   1     1182.24     1142.33     16.48 o 
  10   3   1      622.58      526.42     12.83 o 
  11   3   1     4201.44     4360.23     46.47 o 
  12   3   1      286.09      323.31     12.04 o 
  13   3   1      315.69      316.26     11.50 o 
  14   3   1      104.26      130.34     10.59 o 
  15   3   1      331.96      333.23     12.65 o 
  16   3   1        4.70       -3.01      4.51 o 
  17   3   1      650.82      653.34     20.27 o 
  18   3   1       24.59       31.38      6.69 o 
  19   3   1       15.19       14.94      6.76 o 
  20   3   1        9.18        9.62      7.62 o 
  21   3   1       99.30      100.43     12.60 o 
  22   3   1       22.18       14.80      9.09 o 
   0   4   1     5220.75     5514.12     62.01 o 
   1   4   1      140.07      176.15      7.67 o 
   2   4   1     1106.64     1098.58     15.35 o 
   3   4   1     1955.35     1890.01     18.83 o 
   4   4   1     4450.56     3975.66     32.06 o 
   5   4   1      137.98      190.19      5.34 o 
   6   4   1     9079.58     9526.54     61.52 o 
   7   4   1      164.57      165.19      7.62 o 
   8   4   1     1726.20     1790.03     25.36 o 
   9   4   1      271.17      293.13      8.10 o 
  10   4   1     1487.44     1436.09     20.72 o 
  11   4   1      323.74      346.60     10.43 o 
  12   4   1     8102.16     8044.55     69.80 o 
  13   4   1      147.70      161.93      9.54 o 
  14   4   1     3627.87     3526.41     44.13 o 
  15   4   1      412.42      360.84     13.69 o 
  16   4   1      537.38      459.98     15.54 o 
  17   4   1       84.75       69.29      8.79 o 
  18   4   1      573.10      560.17     22.95 o 
  19   4   1      159.45      153.81     11.58 o 
  20   4   1     2503.88     2632.82     45.46 o 
  21   4   1       69.79       81.53     12.27 o 
   1   5   1     4349.81     4235.04     37.85 o 
   2   5   1     1377.02     1379.30     18.07 o 
   3   5   1      750.39      802.48     13.85 o 
   4   5   1       57.62       44.06      4.03 o 
   5   5   1      151.54      128.49      5.63 o 
   6   5   1       62.06      101.55      5.28 o 
   7   5   1     3439.58     3575.84     34.39 o 
   8   5   1       23.13       15.51      4.02 o 
   9   5   1     1569.72     1602.58     33.90 o 
  10   5   1       14.09       14.31      5.11 o 
  11   5   1       54.07       56.92      7.07 o 
  12   5   1      227.35      214.81     10.92 o 
  13   5   1       11.90       11.04      5.65 o 
  14   5   1      248.05      233.48     11.89 o 
  15   5   1     1788.79     1697.16     36.93 o 
  16   5   1        1.99       -2.76      5.42 o 
  17   5   1     1676.71     1670.66     31.20 o 
  18   5   1        3.42       13.71      6.89 o 
  19   5   1        0.77       -6.95      6.10 o 
  20   5   1        1.18        9.96      9.33 o 
   0   6   1       21.42        8.36      5.56 o 
   1   6   1        7.24       28.94      4.56 o 
   2   6   1      563.99      536.29     12.86 o 
   3   6   1       18.53       32.62      5.09 o 
   4   6   1      813.75      791.09     15.76 o 
   5   6   1        7.35        7.85      3.71 o 
   6   6   1        2.39        6.65      3.68 o 
   7   6   1      248.39      246.28     10.90 o 
   8   6   1       25.20       22.79      5.66 o 
   9   6   1        2.10        2.28      4.98 o 
  10   6   1      281.90      302.82     12.62 o 
  11   6   1       28.07       52.43      7.68 o 
  12   6   1       13.12        9.04      5.81 o 
  13   6   1      210.27      157.72     11.18 o 
  14   6   1       21.20       39.73      8.92 o 
  15   6   1        4.69        7.02      7.34 o 
  16   6   1       28.02        2.81      8.29 o 
  17   6   1      111.33      132.00     13.20 o 
  18   6   1        3.40        1.17      8.25 o 
   1   7   1     1673.28     1682.67     23.73 o 
   2   7   1      549.66      607.64     14.05 o 
   3   7   1        1.95        1.94      4.36 o 
   4   7   1      124.64       89.88      7.39 o 
   5   7   1      346.73      359.80     14.92 o 
   6   7   1      167.93      144.03     10.83 o 
   7   7   1     1879.19     1774.31     44.42 o 
   8   7   1       31.66       33.95      7.76 o 
   9   7   1      140.71      199.09     12.99 o 
  10   7   1      239.78      246.82     14.23 o 
  11   7   1        1.59        5.88      6.61 o 
  12   7   1        2.24        7.84      7.11 o 
  13   7   1       53.82       38.91      8.94 o 
  14   7   1      281.01      300.17     17.00 o 
  15   7   1      627.24      683.28     27.45 o 
  16   7   1       11.42       12.80     12.14 o 
   0   8   1      819.73      786.91     39.66 o 
   1   8   1        6.20        9.52      6.44 o 
   2   8   1      178.50      191.08     11.62 o 
   3   8   1        5.33        7.18      6.56 o 
   4   8   1       43.91       49.59      9.77 o 
   5   8   1       12.28       19.12     10.24 o 
   6   8   1       24.60       38.45     11.37 o 
   7   8   1       28.71       32.06     11.12 o 
   8   8   1       13.56       11.78      9.75 o 
   9   8   1       44.66       36.28     12.38 o 
  10   8   1        6.81        3.93     10.15 o 
  11   8   1      160.84      172.88     21.35 o 
  12   8   1      208.17      231.61     21.32 o 
   1   9   1      410.39      424.37     24.60 o 
   2   9   1       46.52       65.66     17.93 o 
   3   9   1      630.33      631.31     36.72 o 
   4   9   1       28.62       15.61     19.49 o 
   5   9   1      209.87      142.26     22.75 o 
   6   9   1      111.87      137.84     23.01 o 
   7   9   1      280.51      253.87     27.93 o 
   0   0   2    35863.73    26149.61    471.12 o 
   1   0   2     1140.75     1245.40     30.14 o 
   2   0   2      695.14      951.80     19.41 o 
   3   0   2      904.96      830.43     20.51 o 
   4   0   2      688.18      675.06     12.01 o 
   5   0   2     2257.96     2225.09     26.22 o 
   6   0   2    12399.52    12552.31    118.68 o 
   7   0   2     3386.96     3772.93     46.57 o 
   8   0   2    13327.89    12520.60    120.50 o 
   9   0   2    15191.00    15228.05    145.61 o 
  10   0   2     2434.84     2338.37     35.39 o 
  11   0   2        0.28        3.93      3.18 o 
  12   0   2     1039.41     1034.01     19.76 o 
  13   0   2     4107.38     4113.86     54.46 o 
  14   0   2     2562.13     2607.17     45.37 o 
  15   0   2     1046.59     1027.58     26.76 o 
  16   0   2     2864.06     2975.15     67.72 o 
  17   0   2       39.44       40.85     11.27 o 
  18   0   2      501.14      455.22     26.43 o 
  19   0   2       25.71       18.67      9.64 o 
  20   0   2      635.24      644.01     33.07 o 
  21   0   2      718.05      796.06     37.42 o 
  22   0   2     1623.67     1626.07     99.76 o 
  23   0   2      745.21      762.86     39.41 o 
   1   1   2      497.67      486.91      7.23 o 
   2   1   2     1496.92     1574.78     14.56 o 
   3   1   2    16841.88    16724.86    116.13 o 
   4   1   2    22573.82    22452.86    154.77 o 
   5   1   2      896.78      813.10     11.38 o 
   6   1   2     1123.92     1003.13     12.43 o 
   7   1   2     8047.63     8245.73     62.91 o 
   8   1   2        6.25       21.54      3.13 o 
   9   1   2      993.45     1055.98     14.40 o 
  10   1   2      152.09      111.44      5.78 o 
  11   1   2     1571.38     1696.59     19.11 o 
  12   1   2      179.15      218.31      8.45 o 
  13   1   2     2384.70     2341.79     26.73 o 
  14   1   2      137.63      126.56      7.50 o 
  15   1   2      176.07      186.56      9.01 o 
  16   1   2      329.40      326.20     13.32 o 
  17   1   2       61.06       75.47      9.46 o 
  18   1   2      510.27      518.56     19.94 o 
  19   1   2      256.04      262.78     24.73 o 
  20   1   2      318.93      303.45     20.63 o 
  21   1   2       52.50       63.85     10.72 o 
  22   1   2       44.22       48.51     10.86 o 
  23   1   2       78.52       66.63     11.91 o 
   0   2   2     6710.78     6915.89     62.55 o 
   1   2   2     1205.01     1179.66     10.49 o 
   2   2   2       15.87       25.78      1.92 o 
   3   2   2     8190.00     8231.98     53.44 o 
   4   2   2      225.99      224.32      7.78 o 
   5   2   2       92.21      134.97      4.26 o 
   6   2   2      130.96      219.82      8.94 o 
   7   2   2     2433.27     2591.16     30.71 o 
   8   2   2      615.92      485.89     16.60 o 
   9   2   2     6567.31     6888.14     56.44 o 
  10   2   2     1055.57      982.02     16.83 o 
  11   2   2       21.12       28.22      3.68 o 
  12   2   2       68.55       68.99      6.01 o 
  13   2   2     1318.64     1335.56     22.04 o 
  14   2   2     1101.51     1098.72     20.29 o 
  15   2   2      660.30      626.35     15.70 o 
  16   2   2      665.34      663.50     16.65 o 
  17   2   2      177.61      163.00     11.91 o 
  18   2   2      528.66      543.31     17.83 o 
  19   2   2      495.35      502.44     20.75 o 
  20   2   2      269.74      285.74     22.39 o 
  21   2   2        0.81        0.40      7.09 o 
  22   2   2      220.69      238.21     17.25 o 
  23   2   2        7.02        7.82      8.38 o 
   1   3   2     1039.04     1075.51     11.82 o 
   2   3   2     3047.47     2908.80     23.57 o 
   3   3   2     6510.27     6343.80     44.27 o 
   4   3   2     2208.69     2368.35     20.57 o 
   5   3   2     6330.06     6298.11     41.54 o 
   6   3   2     6667.07     6807.25     44.61 o 
   7   3   2     4158.89     4123.75     31.97 o 
   8   3   2      524.11      621.77      9.42 o 
   9   3   2      727.34      720.57     10.47 o 
  10   3   2      774.83      686.35     12.79 o 
  11   3   2     3405.66     3348.80     38.74 o 
  12   3   2       75.60       73.72      6.51 o 
  13   3   2     3557.70     3483.16     53.78 o 
  14   3   2      888.35      892.42     19.06 o 
  15   3   2        3.34        3.77      4.78 o 
  16   3   2      413.48      406.98     14.29 o 
  17   3   2       29.57       28.52      6.36 o 
  18   3   2      240.91      285.55     15.55 o 
  19   3   2      919.27      976.11     25.13 o 
  20   3   2        3.12       -9.79      6.53 o 
  21   3   2      608.15      615.42     41.91 o 
  22   3   2      251.63      274.99     18.60 o 
   0   4   2     1503.50     1596.44     25.45 o 
   1   4   2     1355.57     1427.24     15.73 o 
   2   4   2      176.74      158.10      6.90 o 
   3   4   2     1894.95     2066.67     20.10 o 
   4   4   2      188.64      182.99      5.69 o 
   5   4   2        0.42        1.59      2.20 o 
   6   4   2     1732.39     1779.02     17.08 o 
   7   4   2      476.34      509.72      8.36 o 
   8   4   2      509.01      563.23     10.91 o 
   9   4   2      801.72      777.90     14.12 o 
  10   4   2      161.31      156.74      8.92 o 
  11   4   2      382.03      356.56     10.72 o 
  12   4   2      416.27      440.82     12.14 o 
  13   4   2       51.03       59.38      6.33 o 
  14   4   2        2.71        6.11      5.26 o 
  15   4   2       87.54       83.06      8.32 o 
  16   4   2       91.39       55.28      8.47 o 
  17   4   2       17.21        7.76      5.99 o 
  18   4   2        3.34        3.08      5.89 o 
  19   4   2        0.76       -8.11      5.61 o 
  20   4   2       40.29       53.78      9.78 o 
  21   4   2       59.16       45.97     11.74 o 
   1   5   2     2872.89     3129.52     30.49 o 
   2   5   2      968.21      980.85     14.85 o 
   3   5   2     1765.56     1622.19     18.65 o 
   4   5   2      800.39      760.49     12.20 o 
   5   5   2     2731.44     2830.26     26.99 o 
   6   5   2        5.25       16.57      3.40 o 
   7   5   2      961.19     1016.59     15.90 o 
   8   5   2        8.98        7.55      3.77 o 
   9   5   2      766.79      765.25     16.85 o 
  10   5   2      753.74      709.06     15.37 o 
  11   5   2     2200.50     2147.36     38.54 o 
  12   5   2        3.46        5.03      5.07 o 
  13   5   2      838.61      819.39     23.97 o 
  14   5   2     1527.00     1474.78     27.29 o 
  15   5   2      224.40      244.42     12.72 o 
  16   5   2        9.70       -4.07      5.41 o 
  17   5   2      159.58      156.31     11.32 o 
  18   5   2      669.04      652.63     22.25 o 
  19   5   2      115.23      113.43     12.02 o 
  20   5   2       59.56       70.69     10.94 o 
   0   6   2     4508.61     4450.90     89.52 o 
   1   6   2      551.48      554.89     12.31 o 
   2   6   2     1993.83     2045.79     24.82 o 
   3   6   2     1565.28     1630.42     21.65 o 
   4   6   2     1066.93     1090.53     17.31 o 
   5   6   2      260.04      264.30      8.50 o 
   6   6   2     1769.75     1815.32     23.47 o 
   7   6   2      571.32      632.23     19.27 o 
   8   6   2     2277.10     2236.09     46.14 o 
   9   6   2      481.20      471.01     16.70 o 
  10   6   2      327.24      350.24     22.34 o 
  11   6   2      340.29      311.20     14.86 o 
  12   6   2        3.99        0.41      5.90 o 
  13   6   2      113.38      136.54     11.87 o 
  14   6   2      641.18      627.88     21.47 o 
  15   6   2      256.00      263.08     15.57 o 
  16   6   2      388.34      406.86     18.63 o 
  17   6   2      119.80      114.14     12.42 o 
  18   6   2      259.15      295.09     30.35 o 
   1   7   2      186.01      174.66     11.45 o 
   2   7   2       33.57       34.87      6.98 o 
   3   7   2      241.13      241.47     11.85 o 
   4   7   2      173.95      204.27     13.83 o 
   5   7   2       92.60       73.44      8.84 o 
   6   7   2        1.28       -1.07      8.12 o 
   7   7   2       31.81       37.49      7.38 o 
   8   7   2      247.52      268.20     14.06 o 
   9   7   2       37.15       39.80      8.25 o 
  10   7   2        8.91       -2.10      6.46 o 
  11   7   2       10.02        5.71      6.77 o 
  12   7   2        0.00       -3.59      6.55 o 
  13   7   2        0.11       -0.29      7.10 o 
  14   7   2      201.01      188.61     14.82 o 
  15   7   2        3.31       -1.16      7.95 o 
   0   8   2     2055.53     2037.78     47.60 o 
   1   8   2      618.58      601.09     18.16 o 
   2   8   2      671.37      596.50     19.60 o 
   3   8   2      842.24      861.87     25.95 o 
   4   8   2      342.80      370.03     28.31 o 
   5   8   2      138.06      153.40     14.22 o 
   6   8   2      570.47      601.34     23.68 o 
   7   8   2      194.87      237.38     16.75 o 
   8   8   2      265.99      258.41     17.40 o 
   9   8   2       55.59       53.90     11.11 o 
  10   8   2      151.54      152.21     19.41 o 
  11   8   2       15.60       14.33     11.20 o 
  12   8   2       81.10       83.50     15.14 o 
   1   9   2        7.62       -1.68      9.39 o 
   2   9   2       42.87       53.43     13.34 o 
   3   9   2      204.20      156.44     17.61 o 
   4   9   2       38.77       39.82     24.16 o 
   5   9   2      144.89      164.76     18.52 o 
   6   9   2      277.05      238.85     21.14 o 
   1   1   3    18894.36    18527.99    118.57 o 
   2   1   3     4945.68     4941.99     33.35 o 
   3   1   3    24272.46    23929.15    153.73 o 
   4   1   3    11820.66    11944.75     79.77 o 
   5   1   3    16295.23    15591.13    110.65 o 
   6   1   3     1241.49     1033.05     14.37 o 
   7   1   3     1546.68     1550.28     17.48 o 
   8   1   3     1011.11     1101.04     16.00 o 
   9   1   3     1534.63     1523.97     20.71 o 
  10   1   3     1606.30     1476.64     16.29 o 
  11   1   3     1768.31     1550.52     19.74 o 
  12   1   3     2401.16     2418.22     27.02 o 
  13   1   3      826.91      836.10     14.70 o 
  14   1   3     4971.85     4960.89     51.38 o 
  15   1   3     1640.68     1621.04     28.35 o 
  16   1   3        1.25        0.70      4.66 o 
  17   1   3      518.39      481.12     30.91 o 
  18   1   3      556.34      560.18     20.90 o 
  19   1   3      231.81      197.75     14.34 o 
  20   1   3      165.40       95.95     11.98 o 
  21   1   3      342.63      352.54     19.09 o 
  22   1   3      129.33      142.76     14.61 o 
  23   1   3      216.09      223.87     17.44 o 
   0   2   3    20084.19    19181.58    175.75 o 
   1   2   3     3074.12     2925.53     22.42 o 
   2   2   3      488.25      552.97     11.20 o 
   3   2   3    10841.21    10598.97     67.73 o 
   4   2   3     4014.80     3976.13     30.66 o 
   5   2   3     4798.39     5551.69     41.83 o 
   6   2   3     7471.68     7452.00     58.45 o 
   7   2   3      309.70      333.83      7.99 o 
   8   2   3       55.46       41.29      3.93 o 
   9   2   3       68.46       87.55      4.96 o 
  10   2   3      440.96      443.14      9.95 o 
  11   2   3     1162.42     1179.81     17.24 o 
  12   2   3      847.90      855.00     15.55 o 
  13   2   3     1121.88     1098.45     20.64 o 
  14   2   3     2440.99     2315.81     34.35 o 
  15   2   3     2443.75     2289.12     34.52 o 
  16   2   3     1256.64     1324.86     24.00 o 
  17   2   3        0.11        4.19      5.63 o 
  18   2   3      417.85      376.99     15.70 o 
  19   2   3      177.08      192.30     14.68 o 
  20   2   3      299.83      330.49     18.29 o 
  21   2   3       84.96      104.53     12.46 o 
  22   2   3      119.17      114.97     13.64 o 
  23   2   3      113.00       86.62     12.92 o 
   1   3   3     2583.43     2705.53     21.21 o 
   2   3   3        0.32       -2.45      1.63 o 
   3   3   3      375.12      367.10      7.02 o 
   4   3   3       26.61       49.22      3.52 o 
   5   3   3      158.48      193.36      5.24 o 
   6   3   3      621.22      639.10      9.31 o 
   7   3   3     3730.17     3730.30     29.61 o 
   8   3   3       49.32       36.23      2.89 o 
   9   3   3       61.36       82.59      4.78 o 
  10   3   3       25.68       26.60      3.89 o 
  11   3   3      249.70      256.92      8.53 o 
  12   3   3      594.57      579.27     14.41 o 
  13   3   3      113.16      138.84      8.32 o 
  14   3   3      823.72      798.49     18.11 o 
  15   3   3      385.24      416.58     13.87 o 
  16   3   3       86.37       90.18      8.14 o 
  17   3   3        5.41        7.04      5.48 o 
  18   3   3      122.38      122.00     10.96 o 
  19   3   3        9.77       19.24     10.09 o 
  20   3   3        1.17        8.56      7.71 o 
  21   3   3       23.84       19.53      8.89 o 
  22   3   3       69.74       84.99     12.55 o 
   0   4   3      210.49      240.01      8.38 o 
   1   4   3     3733.39     3572.43     31.79 o 
   2   4   3     3452.91     3307.76     28.00 o 
   3   4   3     3588.34     3837.77     31.43 o 
   4   4   3     2251.86     2244.78     21.54 o 
   5   4   3      185.57      227.39      6.47 o 
   6   4   3      860.52      814.35     11.76 o 
   7   4   3      187.76      169.03      5.77 o 
   8   4   3     3198.89     3272.75     31.59 o 
   9   4   3      271.30      298.99      8.88 o 
  10   4   3     1745.84     1703.43     23.29 o 
  11   4   3     1721.26     1675.22     23.65 o 
  12   4   3      836.52      836.74     16.58 o 
  13   4   3     1495.35     1442.34     22.78 o 
  14   4   3     1192.65     1282.53     21.91 o 
  15   4   3      867.59      890.93     18.40 o 
  16   4   3      751.15      717.37     27.66 o 
  17   4   3      358.38      330.84     14.02 o 
  18   4   3      511.26      547.53     18.08 o 
  19   4   3      144.53      130.68     10.93 o 
  20   4   3      308.14      279.37     16.10 o 
  21   4   3      133.90      141.01     15.01 o 
   1   5   3       60.96       60.54      4.72 o 
   2   5   3     3383.64     3549.18     31.32 o 
   3   5   3       51.69       34.67      3.72 o 
   4   5   3      127.82      175.25      6.37 o 
   5   5   3      698.66      703.64     11.87 o 
   6   5   3     1156.72     1151.81     16.94 o 
   7   5   3      332.95      282.70     10.30 o 
   8   5   3        5.15       -0.14      3.13 o 
   9   5   3       12.18       22.81      4.61 o 
  10   5   3      253.17      282.39     10.37 o 
  11   5   3      635.88      606.18     14.61 o 
  12   5   3       41.87       45.97      6.11 o 
  13   5   3      428.77      471.83     17.49 o 
  14   5   3      175.07      172.19     12.33 o 
  15   5   3      395.14      417.13     17.57 o 
  16   5   3        1.62        8.25      6.60 o 
  17   5   3      252.70      185.08     13.72 o 
  18   5   3       11.69       34.32      8.78 o 
  19   5   3       12.91       16.53      8.33 o 
   0   6   3      442.48      414.74     18.81 o 
   1   6   3       80.25       82.64      7.71 o 
   2   6   3      107.62      145.96      8.86 o 
   3   6   3        4.97        2.00      3.99 o 
   4   6   3       51.72       36.58      5.39 o 
   5   6   3      920.90      872.44     17.09 o 
   6   6   3       98.15      112.96      7.56 o 
   7   6   3      496.37      483.22     13.25 o 
   8   6   3      253.36      297.38     12.01 o 
   9   6   3       38.01       18.64      5.51 o 
  10   6   3      669.89      613.05     19.46 o 
  11   6   3        1.09       -0.47      5.83 o 
  12   6   3      124.75      141.45     11.72 o 
  13   6   3      202.61      226.69     14.17 o 
  14   6   3       77.63       71.27     10.06 o 
  15   6   3        0.60       -9.69      6.46 o 
  16   6   3      232.48      225.84     15.13 o 
  17   6   3       58.22       42.57      9.54 o 
  18   6   3      187.97      217.89     16.51 o 
   1   7   3      673.05      624.95     17.15 o 
   2   7   3     3386.50     3369.71     43.87 o 
   3   7   3      595.30      702.84     18.24 o 
   4   7   3      170.01      168.23     11.50 o 
   5   7   3      416.52      377.93     15.67 o 
   6   7   3      449.39      480.79     24.41 o 
   7   7   3      701.20      730.91     24.53 o 
   8   7   3        8.27       14.69      7.54 o 
   9   7   3      354.95      363.69     19.00 o 
  10   7   3      803.19      771.62     26.23 o 
  11   7   3      633.35      634.71     26.99 o 
  12   7   3        9.63        4.58      7.88 o 
  13   7   3      592.02      643.33     25.69 o 
  14   7   3      301.76      362.97     22.58 o 
  15   7   3      171.93      119.87     21.53 o 
   0   8   3      416.15      374.75     21.60 o 
   1   8   3       55.06       59.46      8.43 o 
   2   8   3      525.34      570.83     19.99 o 
   3   8   3       88.43       96.54     10.65 o 
   4   8   3      267.69      253.50     16.73 o 
   5   8   3       14.38        0.88      7.88 o 
   6   8   3       28.08       23.69      9.37 o 
   7   8   3        3.96       -2.25      7.73 o 
   8   8   3       57.38       79.36     12.38 o 
   9   8   3      144.79      135.75     14.75 o 
  10   8   3        0.37        0.05      8.61 o 
  11   8   3      170.81      197.88     21.63 o 
  12   8   3        1.83       -3.34      8.58 o 
   1   9   3        0.78      -10.22      6.81 o 
   2   9   3      196.88      189.85     14.35 o 
   3   9   3       57.11       63.86     12.09 o 
   4   9   3       36.06       37.58     10.97 o 
   5   9   3       19.89       22.37     20.21 o 
   6   9   3       13.45       23.47     12.64 o 
   0   0   4    35103.95    31253.46    812.07 o 
   1   0   4      304.17      221.93      5.68 o 
   2   0   4       46.07       11.77      2.21 o 
   3   0   4    21237.68    20949.32    169.31 o 
   4   0   4    31319.73    29142.24    444.52 o 
   5   0   4       71.13       57.63      4.17 o 
   6   0   4     3702.04     3662.94     41.81 o 
   7   0   4      209.64      306.47     10.63 o 
   8   0   4      547.95      602.51     13.20 o 
   9   0   4     4773.04     4737.38     53.87 o 
  10   0   4     8243.26     7953.44     83.70 o 
  11   0   4     1287.43     1519.13     28.15 o 
  12   0   4     7394.09     7208.02     79.13 o 
  13   0   4     1809.82     1956.41     37.84 o 
  14   0   4     2042.19     1996.37     39.30 o 
  15   0   4     2884.58     2790.25     61.63 o 
  16   0   4      529.41      560.58     38.89 o 
  17   0   4      101.91      114.19     15.71 o 
  18   0   4      381.59      422.55     26.54 o 
  19   0   4     1059.73     1067.19     41.63 o 
  20   0   4      353.12      359.34     26.70 o 
  21   0   4       27.69       40.79     20.66 o 
  22   0   4      130.49      101.46     25.12 o 
  23   0   4       13.64        0.25     12.46 o 
   1   1   4        4.78        5.80      1.64 o 
   2   1   4      352.35      467.61      6.48 o 
   3   1   4     1173.39     1260.59     11.79 o 
   4   1   4     1627.63     1580.94     15.11 o 
   5   1   4        4.79       16.72      2.12 o 
   6   1   4      912.70     1134.16     12.76 o 
   7   1   4     1318.44     1286.82     15.10 o 
   8   1   4     1002.18     1042.21     12.74 o 
   9   1   4      279.82      276.11      6.42 o 
  10   1   4      343.26      357.49      7.52 o 
  11   1   4      128.62      151.75      6.42 o 
  12   1   4     1789.44     1814.93     23.46 o 
  13   1   4      276.73      271.54      8.94 o 
  14   1   4      462.50      458.17     11.60 o 
  15   1   4      827.02      772.48     19.24 o 
  16   1   4        2.07       -0.94      4.60 o 
  17   1   4      130.18      129.90     10.11 o 
  18   1   4      244.08      225.99     25.60 o 
  19   1   4        0.37        9.54      6.88 o 
  20   1   4        1.66       -8.90      5.93 o 
  21   1   4       13.35       13.10      8.49 o 
  22   1   4       26.57       22.94      8.97 o 
  23   1   4      212.63      251.62     19.50 o 
   0   2   4      832.39      880.14     15.71 o 
   1   2   4      520.15      540.92      9.07 o 
   2   2   4     5818.31     5976.44     43.64 o 
   3   2   4      127.36      102.47      3.83 o 
   4   2   4    10434.71    10070.03     65.49 o 
   5   2   4     1421.99     1432.07     14.16 o 
   6   2   4     5103.65     5242.73     40.32 o 
   7   2   4       81.50      109.12      4.99 o 
   8   2   4     1496.79     1423.61     18.14 o 
   9   2   4     3302.17     3244.64     32.23 o 
  10   2   4     1090.68     1094.01     16.41 o 
  11   2   4      235.80      247.83      8.27 o 
  12   2   4     3654.86     3561.61     36.60 o 
  13   2   4      565.70      532.96     13.78 o 
  14   2   4     1885.30     1840.41     29.84 o 
  15   2   4       23.17       33.57      5.81 o 
  16   2   4      469.11      478.33     16.30 o 
  17   2   4      507.76      524.68     22.42 o 
  18   2   4     1050.24     1027.93     24.95 o 
  19   2   4      427.23      446.82     17.55 o 
  20   2   4      595.29      627.70     23.50 o 
  21   2   4        2.52       -4.27      7.06 o 
  22   2   4       22.73       11.31      8.58 o 
   1   3   4    14078.62    14105.24     85.17 o 
   2   3   4        9.91        2.77      1.72 o 
   3   3   4     4942.75     5138.30     47.81 o 
   4   3   4     1328.14     1485.15     16.84 o 
   5   3   4     1887.84     2022.84     19.08 o 
   6   3   4      679.11      626.47      9.43 o 
   7   3   4     3310.08     3223.14     37.55 o 
   8   3   4      532.35      551.82     10.43 o 
   9   3   4     2461.87     2339.94     24.72 o 
  10   3   4      215.21      202.42      7.69 o 
  11   3   4      217.89      252.84      9.07 o 
  12   3   4       10.06        4.50      3.98 o 
  13   3   4      621.87      596.33     15.20 o 
  14   3   4     2758.40     2702.04     36.19 o 
  15   3   4     6220.11     6208.10     64.92 o 
  16   3   4      580.26      531.69     15.99 o 
  17   3   4     3883.42     3790.77     47.77 o 
  18   3   4      727.86      757.73     21.91 o 
  19   3   4      140.77      130.04     11.39 o 
  20   3   4       52.87       43.22      8.81 o 
  21   3   4      233.74      247.52     17.32 o 
  22   3   4      142.12      149.34     15.00 o 
   0   4   4      162.83      158.94     11.21 o 
   1   4   4      504.91      459.36      7.98 o 
   2   4   4      846.47      948.73     12.39 o 
   3   4   4     2705.22     2905.40     25.70 o 
   4   4   4     1200.26     1178.81     14.36 o 
   5   4   4      484.41      548.18      9.55 o 
   6   4   4       14.31       10.17      2.55 o 
   7   4   4       38.92       68.13      5.63 o 
   8   4   4      223.71      245.08      8.20 o 
   9   4   4        6.14        6.69      3.10 o 
  10   4   4       26.42       18.94      3.82 o 
  11   4   4       45.04       40.00      5.11 o 
  12   4   4      972.86      994.17     18.29 o 
  13   4   4      112.42      118.68      7.87 o 
  14   4   4      266.20      246.52     10.52 o 
  15   4   4       58.11       52.90      6.67 o 
  16   4   4       50.71       44.71      6.36 o 
  17   4   4       11.17       -0.94      6.00 o 
  18   4   4      138.63      125.52     13.58 o 
  19   4   4        3.79       -4.11      7.39 o 
  20   4   4       34.20       27.08      9.67 o 
  21   4   4       13.92       13.43      8.84 o 
   1   5   4     1297.94     1299.78     16.34 o 
   2   5   4     1904.90     1838.09     24.87 o 
   3   5   4      220.12      199.23      7.46 o 
   4   5   4      400.84      452.64     10.51 o 
   5   5   4      303.79      332.04      9.32 o 
   6   5   4     2650.09     2850.16     41.55 o 
   7   5   4     1744.36     1683.12     23.79 o 
   8   5   4      111.07       96.90      6.83 o 
   9   5   4     1532.47     1658.45     28.76 o 
  10   5   4      520.26      552.47     17.99 o 
  11   5   4      263.93      270.93     11.87 o 
  12   5   4      278.69      326.29     15.29 o 
  13   5   4       23.25       18.65      5.87 o 
  14   5   4       24.74       22.49      8.14 o 
  15   5   4      263.30      301.68     15.47 o 
  16   5   4        7.57        5.76      6.93 o 
  17   5   4      452.36      503.61     19.84 o 
  18   5   4      152.04      167.00     13.80 o 
  19   5   4       50.85       59.44     10.28 o 
   0   6   4      716.71      708.06     24.10 o 
   1   6   4     2030.31     2024.02     30.54 o 
   2   6   4      270.57      252.28     11.15 o 
   3   6   4     3190.90     3183.77     36.66 o 
   4   6   4     1751.67     1772.06     25.53 o 
   5   6   4      348.07      354.09     12.92 o 
   6   6   4      134.63      140.45      9.27 o 
   7   6   4       66.76       84.05      7.86 o 
   8   6   4      235.48      207.99     12.11 o 
   9   6   4      955.59      972.65     21.15 o 
  10   6   4     1296.70     1293.71     25.06 o 
  11   6   4       32.36       19.58      7.15 o 
  12   6   4     1513.59     1633.15     34.75 o 
  13   6   4      469.56      469.67     18.94 o 
  14   6   4      261.92      304.29     32.50 o 
  15   6   4      128.60      163.23     13.47 o 
  16   6   4       15.83        7.52     10.38 o 
  17   6   4        0.64       -5.85      8.36 o 
   1   7   4       38.43       30.41      6.68 o 
   2   7   4      151.81      146.26     10.08 o 
   3   7   4      384.59      403.53     16.36 o 
   4   7   4       36.15       43.20      8.01 o 
   5   7   4       11.63       11.37      5.80 o 
   6   7   4        7.13        2.28      5.78 o 
   7   7   4        0.57        2.74      5.82 o 
   8   7   4       37.18       25.28      8.38 o 
   9   7   4        8.93        4.34      7.12 o 
  10   7   4       33.94       30.88     10.21 o 
  11   7   4        0.82       10.88      8.56 o 
  12   7   4       22.94       16.30      9.45 o 
  13   7   4        0.44      -10.70      7.88 o 
  14   7   4       15.81       17.63     10.14 o 
  15   7   4       40.83       35.08     12.50 o 
   0   8   4      656.46      744.11     29.04 o 
   1   8   4       77.31       90.07      9.65 o 
   2   8   4      266.79      261.16     14.97 o 
   3   8   4      161.54      135.05     12.00 o 
   4   8   4      362.50      371.07     18.45 o 
   5   8   4      200.11      164.40     17.58 o 
   6   8   4      323.38      330.24     19.04 o 
   7   8   4      156.41      136.09     14.22 o 
   8   8   4       70.06       87.22     17.01 o 
   9   8   4      174.61      155.28     15.47 o 
  10   8   4      374.82      354.51     20.91 o 
  11   8   4       36.99       49.06     10.96 o 
   1   9   4      287.74      302.35     18.08 o 
   2   9   4      160.92      142.55     13.29 o 
   3   9   4       96.15       80.48     12.58 o 
   4   9   4       49.34       63.89     12.29 o 
   5   9   4        1.38        2.56      8.71 o 
   1   1   5     9480.15     9800.48     66.64 o 
   2   1   5     3329.71     3118.03     22.35 o 
   3   1   5    17931.12    17218.99     95.81 o 
   4   1   5     1083.13     1169.07     15.96 o 
   5   1   5    18035.61    18152.35    120.43 o 
   6   1   5      978.57     1083.76     12.95 o 
   7   1   5     2168.15     2410.95     22.57 o 
   8   1   5      418.43      414.61      8.05 o 
   9   1   5     1020.45     1097.22     14.05 o 
  10   1   5     2386.25     2544.31     24.84 o 
  11   1   5     5958.74     5749.93     50.77 o 
  12   1   5       21.91       22.48      3.93 o 
  13   1   5     4353.28     4354.94     42.59 o 
  14   1   5      186.54      159.67      8.45 o 
  15   1   5        2.33       -1.08      4.60 o 
  16   1   5        3.66        0.68      4.97 o 
  17   1   5       51.16       57.97      7.89 o 
  18   1   5        2.22        0.57      6.46 o 
  19   1   5     1618.53     1749.82     38.31 o 
  20   1   5      179.88      197.25     15.07 o 
  21   1   5      484.26      494.66     22.35 o 
  22   1   5       12.07       21.98      9.11 o 
   0   2   5     9438.00     8713.96     87.63 o 
   1   2   5     4980.33     5139.88     39.82 o 
   2   2   5    16453.00    16171.98    101.29 o 
   3   2   5        6.40        2.41      2.46 o 
   4   2   5     2272.04     2557.04     22.69 o 
   5   2   5     4954.10     5238.07     40.15 o 
   6   2   5     2237.35     2122.44     20.57 o 
   7   2   5       81.68       81.55      4.09 o 
   8   2   5     8776.75     8570.22     63.03 o 
   9   2   5       34.55       24.88      4.20 o 
  10   2   5      601.59      598.05     12.13 o 
  11   2   5      126.82      105.20      6.09 o 
  12   2   5      736.24      712.15     15.16 o 
  13   2   5      287.16      301.78     10.97 o 
  14   2   5       38.68       39.61      5.88 o 
  15   2   5      123.22      123.34      9.95 o 
  16   2   5     5113.80     5118.67     62.54 o 
  17   2   5        3.75       -5.69      5.92 o 
  18   2   5      353.51      355.73     21.93 o 
  19   2   5      240.30      261.57     18.19 o 
  20   2   5      222.91      221.08     15.97 o 
  21   2   5       83.78       79.64     13.83 o 
  22   2   5     1284.48     1394.54     37.33 o 
   1   3   5     1004.02     1144.69     13.20 o 
   2   3   5      421.66      398.54      7.50 o 
   3   3   5      505.71      496.34      9.09 o 
   4   3   5      810.86      824.75     10.70 o 
   5   3   5      593.09      577.54      9.02 o 
   6   3   5      618.07      550.90      8.97 o 
   7   3   5      927.60      853.16     13.23 o 
   8   3   5     2052.37     2167.06     23.42 o 
   9   3   5       15.37        6.60      3.00 o 
  10   3   5      260.74      267.24      8.27 o 
  11   3   5      130.68      147.50      7.30 o 
  12   3   5       39.05       38.61      4.97 o 
  13   3   5      135.67      149.94      8.90 o 
  14   3   5      187.78      182.46      9.99 o 
  15   3   5      782.27      796.06     18.99 o 
  16   3   5      153.68      168.54     10.55 o 
  17   3   5      436.04      431.70     15.95 o 
  18   3   5       77.02       73.09     10.44 o 
  19   3   5        3.62       10.72      6.69 o 
  20   3   5       42.96       33.72      9.78 o 
  21   3   5        3.64       -6.67      9.03 o 
   0   4   5    14172.65    13274.30    130.69 o 
   1   4   5     1139.50     1257.66     13.91 o 
   2   4   5     3904.46     4118.73     33.24 o 
   3   4   5      198.31      192.16      6.62 o 
   4   4   5       63.13       60.56      3.85 o 
   5   4   5        1.74        2.33      2.31 o 
   6   4   5     1641.56     1625.49     18.10 o 
   7   4   5        0.03       -2.49      3.16 o 
   8   4   5     5071.76     5041.86     47.95 o 
   9   4   5       30.89       23.84      4.54 o 
  10   4   5       14.64       13.07      4.65 o 
  11   4   5      656.89      611.67     15.66 o 
  12   4   5      453.49      415.64     18.41 o 
  13   4   5      188.27      204.04     10.77 o 
  14   4   5     1124.08     1049.80     22.13 o 
  15   4   5        8.20       10.66      5.69 o 
  16   4   5     1600.71     1708.09     29.84 o 
  17   4   5      128.79      150.44     12.41 o 
  18   4   5      376.63      394.07     17.87 o 
  19   4   5        8.92       15.03      8.52 o 
  20   4   5       31.26       34.41     10.07 o 
   1   5   5      187.04      177.65      8.07 o 
   2   5   5     1456.35     1511.25     25.15 o 
   3   5   5     3999.85     4130.80     42.09 o 
   4   5   5       78.23       91.46      8.81 o 
   5   5   5     3070.95     3058.17     34.32 o 
   6   5   5      215.03      191.14      8.51 o 
   7   5   5      636.12      561.17     13.58 o 
   8   5   5      315.62      327.21     10.95 o 
   9   5   5      511.43      441.41     14.26 o 
  10   5   5        1.11        2.63      4.66 o 
  11   5   5     2923.59     2927.47     39.35 o 
  12   5   5      124.27      112.24      9.11 o 
  13   5   5        8.73       12.66      5.57 o 
  14   5   5      169.26      179.50     11.29 o 
  15   5   5      399.14      379.48     17.13 o 
  16   5   5       13.38        0.43      6.87 o 
  17   5   5      111.09      115.87     12.02 o 
  18   5   5       48.69       47.70      9.75 o 
  19   5   5       56.69       70.77     11.20 o 
   0   6   5     1178.63     1357.62     41.78 o 
   1   6   5     1307.24     1416.42     40.83 o 
   2   6   5     1139.75     1035.44     23.46 o 
   3   6   5      582.56      519.78     14.19 o 
   4   6   5      916.38      920.99     20.26 o 
   5   6   5       77.53       86.64      7.99 o 
   6   6   5      352.98      365.62     13.46 o 
   7   6   5       38.66       53.04      7.03 o 
   8   6   5      362.83      363.36     15.34 o 
   9   6   5        0.69        2.47      5.53 o 
  10   6   5      593.78      654.68     20.17 o 
  11   6   5       14.47        7.57      6.33 o 
  12   6   5      169.02      150.26     14.27 o 
  13   6   5       10.50       14.80     10.08 o 
  14   6   5      215.45      253.00     17.79 o 
  15   6   5        7.78       10.80      8.30 o 
  16   6   5      579.22      629.29     37.17 o 
  17   6   5        0.05       14.34      9.96 o 
   1   7   5     1057.27     1080.22     25.21 o 
   2   7   5      582.66      589.01     17.20 o 
   3   7   5     2741.41     2613.37     42.39 o 
   4   7   5      572.29      555.05     22.72 o 
   5   7   5     2400.54     2715.48     39.44 o 
   6   7   5      221.71      238.93     13.99 o 
   7   7   5      241.84      215.93     13.56 o 
   8   7   5       14.37        5.65      6.70 o 
   9   7   5      510.09      482.88     25.21 o 
  10   7   5       23.67        7.47      8.24 o 
  11   7   5     2199.30     2269.92     48.16 o 
  12   7   5       17.23        9.65      8.97 o 
  13   7   5      946.11     1007.51     32.39 o 
  14   7   5       14.24        2.87      9.18 o 
   0   8   5      645.68      640.53     31.61 o 
   1   8   5      119.06      103.04     15.22 o 
   2   8   5      483.02      442.49     18.49 o 
   3   8   5        1.53       -3.54      6.47 o 
   4   8   5        3.01       -9.27      6.22 o 
   5   8   5       30.15       18.77      8.81 o 
   6   8   5        2.27       -3.95      7.75 o 
   7   8   5        0.28        3.87      7.99 o 
   8   8   5      411.74      426.17     28.03 o 
   9   8   5        0.18       -5.52      8.33 o 
  10   8   5       70.09       79.01     13.07 o 
  11   8   5       28.36       25.89     12.54 o 
   1   9   5      101.18       93.81     12.04 o 
   2   9   5        9.25       -4.89      7.45 o 
   3   9   5      103.45      103.39     17.49 o 
   4   9   5        4.06        8.81      9.47 o 
   0   0   6      875.66      843.37     21.95 o 
   1   0   6      933.91      992.51     14.30 o 
   2   0   6     1732.40     1924.85     22.44 o 
   3   0   6     1401.40     1492.97     19.02 o 
   4   0   6    11749.09    10781.82     93.10 o 
   5   0   6     1352.12     1438.57     22.17 o 
   6   0   6    12652.62    12746.36    140.89 o 
   7   0   6       10.20        2.64      2.96 o 
   8   0   6     2460.52     2631.98     35.59 o 
   9   0   6     2520.30     2671.00     36.53 o 
  10   0   6     1548.78     1382.23     24.33 o 
  11   0   6       10.99        5.34      5.90 o 
  12   0   6    10516.09    10547.74    130.17 o 
  13   0   6      336.54      387.33     16.93 o 
  14   0   6      640.70      571.76     20.66 o 
  15   0   6       31.24       23.92      7.52 o 
  16   0   6      129.42      136.04     13.33 o 
  17   0   6       60.50       37.44     11.34 o 
  18   0   6      622.31      685.19     33.01 o 
  19   0   6       82.05      116.72     17.71 o 
  20   0   6     3095.87     3157.97     79.25 o 
  21   0   6      280.06      264.66     25.11 o 
  22   0   6       27.56       32.26     15.02 o 
   1   1   6        8.24       -0.06      1.31 o 
   2   1   6      505.01      514.39      7.39 o 
   3   1   6     3588.15     3851.33     25.88 o 
   4   1   6       26.07       27.38      2.09 o 
   5   1   6     2083.34     2236.39     21.23 o 
   6   1   6       91.14       91.22      4.21 o 
   7   1   6     2367.15     2823.86     26.04 o 
   8   1   6      442.23      539.70      9.62 o 
   9   1   6     3564.40     3348.61     30.41 o 
  10   1   6      711.82      699.78     11.60 o 
  11   1   6      299.13      329.47      9.49 o 
  12   1   6        0.02       -2.33      2.97 o 
  13   1   6     1669.23     1658.05     22.93 o 
  14   1   6       37.82       28.76      5.73 o 
  15   1   6     1856.11     1845.88     28.25 o 
  16   1   6       17.03       12.18      7.65 o 
  17   1   6     2023.79     2011.44     34.93 o 
  18   1   6        9.10       13.68      6.44 o 
  19   1   6       30.57       48.46      9.56 o 
  20   1   6      100.38       88.42     11.66 o 
  21   1   6       22.62       16.97      8.58 o 
  22   1   6        6.32       -4.81      8.12 o 
   0   2   6    13001.12    13409.18    129.91 o 
   1   2   6     2818.94     3062.36     32.70 o 
   2   2   6     5432.70     5667.80     40.92 o 
   3   2   6      202.01      207.56      6.75 o 
   4   2   6    23764.32    23872.49    139.37 o 
   5   2   6      637.75      670.81      9.94 o 
   6   2   6     1881.43     1784.06     16.61 o 
   7   2   6      982.60      969.51     13.31 o 
   8   2   6     1680.91     1937.83     20.72 o 
   9   2   6       32.22       40.27      4.30 o 
  10   2   6     4781.73     4775.06     44.81 o 
  11   2   6      267.66      238.37      8.70 o 
  12   2   6     2199.42     2182.54     27.15 o 
  13   2   6      114.27      108.52      7.59 o 
  14   2   6       93.89      105.00      7.86 o 
  15   2   6       10.80       11.14      8.06 o 
  16   2   6      372.13      341.24     14.64 o 
  17   2   6       19.39        3.89      6.14 o 
  18   2   6      426.29      509.44     18.44 o 
  19   2   6        2.24        3.58      6.58 o 
  20   2   6       19.02       31.00      9.16 o 
  21   2   6       70.40       70.32     13.46 o 
  22   2   6      126.06      169.43     23.69 o 
   1   3   6    14032.36    13582.45     94.93 o 
   2   3   6      372.27      351.31      7.22 o 
   3   3   6      223.76      196.49      5.81 o 
   4   3   6      839.13     1002.33     13.94 o 
   5   3   6      901.16      910.07     11.75 o 
   6   3   6     1823.18     1831.09     18.67 o 
   7   3   6     8755.92     8520.92     60.27 o 
   8   3   6       31.31       35.00      3.96 o 
   9   3   6     9063.20     9100.84     69.68 o 
  10   3   6      497.18      442.36     10.46 o 
  11   3   6       14.22       11.62      3.85 o 
  12   3   6       28.74       38.86      5.03 o 
  13   3   6      144.71      159.26      9.15 o 
  14   3   6       47.39       41.27      6.59 o 
  15   3   6     5824.90     5724.40     68.84 o 
  16   3   6       36.89       34.43      7.82 o 
  17   3   6     2364.01     2301.90     44.99 o 
  18   3   6       50.00       36.83     12.63 o 
  19   3   6      161.69      160.62     17.04 o 
  20   3   6        9.31        6.61      7.92 o 
  21   3   6      163.75      150.30     17.84 o 
   0   4   6      331.85      339.34     12.93 o 
   1   4   6       10.19       10.17      3.17 o 
   2   4   6       65.30      109.46      5.86 o 
   3   4   6      411.34      416.22     13.35 o 
   4   4   6      978.05      986.06     16.78 o 
   5   4   6      131.78      142.70      6.20 o 
   6   4   6       36.85       23.84      3.72 o 
   7   4   6        6.19        4.02      3.36 o 
   8   4   6       17.74       19.04      4.29 o 
   9   4   6      205.02      232.09      9.20 o 
  10   4   6     5227.41     5353.65     70.61 o 
  11   4   6      877.68      857.26     17.35 o 
  12   4   6     3056.14     2996.96     39.42 o 
  13   4   6      803.09      813.32     19.26 o 
  14   4   6       25.38       23.20      5.97 o 
  15   4   6        5.86       10.86      5.77 o 
  16   4   6       36.44       36.09      7.11 o 
  17   4   6        3.90        3.87      5.56 o 
  18   4   6       11.58        6.67      6.06 o 
  19   4   6       58.82       62.81     17.46 o 
  20   4   6      212.21      196.32     16.92 o 
   1   5   6     2474.42     2354.17     28.32 o 
   2   5   6       70.11       73.44      6.26 o 
   3   5   6        2.95       -0.89      3.53 o 
   4   5   6       63.89       63.17      6.11 o 
   5   5   6      402.74      313.10     11.83 o 
   6   5   6      729.51      692.98     16.77 o 
   7   5   6      781.44      815.80     24.91 o 
   8   5   6        1.00       -4.43      4.02 o 
   9   5   6      117.70      131.71      9.07 o 
  10   5   6        6.30        1.64      4.98 o 
  11   5   6        2.01        1.30      4.82 o 
  12   5   6        3.82        6.28      5.94 o 
  13   5   6       17.97       23.60      6.47 o 
  14   5   6      233.78      212.12     12.45 o 
  15   5   6     1510.43     1452.72     28.47 o 
  16   5   6       29.15       32.49      7.52 o 
  17   5   6     1162.60     1151.96     29.67 o 
  18   5   6      148.73      137.80     13.01 o 
   0   6   6     2611.94     2619.06     51.42 o 
   1   6   6       61.46       75.70      7.69 o 
   2   6   6     1089.18     1100.58     21.99 o 
   3   6   6       62.00       51.71      6.58 o 
   4   6   6     2926.82     2968.22     43.44 o 
   5   6   6        0.20       -4.03      4.40 o 
   6   6   6      103.58       90.39      8.47 o 
   7   6   6       14.01       11.05      5.30 o 
   8   6   6       13.77       23.55      6.14 o 
   9   6   6      105.29       97.29     10.07 o 
  10   6   6     1906.86     1916.76     36.12 o 
  11   6   6      125.02      132.70     19.21 o 
  12   6   6     2889.61     3066.41     48.47 o 
  13   6   6      111.47      113.28     11.59 o 
  14   6   6      138.17      155.75     15.21 o 
  15   6   6       78.24       47.32     10.79 o 
  16   6   6        0.93       -4.84      7.60 o 
   1   7   6      365.44      373.00     17.06 o 
   2   7   6        0.43       -0.59      5.29 o 
   3   7   6      296.49      318.02     13.97 o 
   4   7   6        3.72       -2.94      5.59 o 
   5   7   6      160.39      155.38     11.60 o 
   6   7   6      134.85      134.20     10.35 o 
   7   7   6        9.70        5.73      6.29 o 
   8   7   6       86.49       79.55     13.80 o 
   9   7   6        7.25        4.33      6.60 o 
  10   7   6        1.79       -7.24      6.18 o 
  11   7   6       65.35       80.59     12.56 o 
  12   7   6        0.00        2.75      8.31 o 
  13   7   6       28.54       34.18     15.72 o 
  14   7   6        0.53        6.99      9.11 o 
   0   8   6      112.80       95.95     14.16 o 
   1   8   6       59.57       62.04      9.94 o 
   2   8   6      263.04      295.59     16.22 o 
   3   8   6        0.10       -0.65      6.56 o 
   4   8   6      528.46      534.46     20.65 o 
   5   8   6       57.16       46.19     10.96 o 
   6   8   6      568.22      605.63     24.23 o 
   7   8   6       22.81        5.55      7.54 o 
   8   8   6      258.63      275.74     19.26 o 
   9   8   6       21.36       32.90     10.29 o 
  10   8   6      246.71      196.04     17.71 o 
   1   1   7       60.72       47.18      2.52 o 
   2   1   7     2621.56     2533.01     19.23 o 
   3   1   7    13494.06    13047.40     75.27 o 
   4   1   7       12.14        2.87      1.81 o 
   5   1   7    12253.48    12578.47     77.06 o 
   6   1   7      109.42       99.25      4.51 o 
   7   1   7      533.76      522.56      9.58 o 
   8   1   7      427.34      425.25      8.96 o 
   9   1   7     2472.37     2412.19     24.81 o 
  10   1   7      700.48      694.70     13.38 o 
  11   1   7     5094.72     5268.82     48.90 o 
  12   1   7        9.61       24.29      4.28 o 
  13   1   7     4535.81     4532.10     45.15 o 
  14   1   7     1681.30     1613.31     25.85 o 
  15   1   7      105.33      112.64      8.39 o 
  16   1   7        2.75        4.31      5.39 o 
  17   1   7       83.95       96.71      9.56 o 
  18   1   7      631.61      605.80     36.87 o 
  19   1   7     2342.61     2382.63     56.09 o 
  20   1   7        0.23       -4.59      7.28 o 
  21   1   7       68.20       43.99     10.67 o 
  22   1   7       72.36       67.78     12.21 o 
   0   2   7    18854.56    18813.59    178.54 o 
   1   2   7        4.35        1.38      1.80 o 
   2   2   7     8573.05     9139.36     62.18 o 
   3   2   7     3885.63     3797.54     28.38 o 
   4   2   7     1118.18     1069.42     11.82 o 
   5   2   7      904.41      974.43     12.26 o 
   6   2   7        7.54        6.30      3.11 o 
   7   2   7       32.78       27.86      3.23 o 
   8   2   7     1439.98     1433.60     17.55 o 
   9   2   7      552.27      480.99     11.13 o 
  10   2   7     4628.48     4655.52     44.55 o 
  11   2   7      402.25      387.18     10.72 o 
  12   2   7      600.81      581.72     13.26 o 
  13   2   7       86.77       81.66      6.49 o 
  14   2   7       10.47       12.11      4.99 o 
  15   2   7     1224.44     1200.57     25.71 o 
  16   2   7     7097.33     7190.24     95.00 o 
  17   2   7       86.02       86.88      9.58 o 
  18   2   7      212.86      191.97     12.79 o 
  19   2   7      162.68      120.73     13.21 o 
  20   2   7       42.99       28.04     11.57 o 
  21   2   7      259.82      287.71     30.87 o 
   1   3   7      557.74      583.47     11.07 o 
   2   3   7       15.00       10.51      2.29 o 
   3   3   7      959.89      946.18     12.81 o 
   4   3   7      421.32      481.57      9.68 o 
   5   3   7     2876.19     3131.36     30.01 o 
   6   3   7      277.67      299.99     10.54 o 
   7   3   7       14.43       11.82      3.14 o 
   8   3   7     1193.83     1164.56     18.71 o 
   9   3   7      182.74      198.54      9.02 o 
  10   3   7      213.99      209.21      8.77 o 
  11   3   7      114.86      101.19      7.07 o 
  12   3   7      364.06      358.59     12.63 o 
  13   3   7      480.04      511.27     16.90 o 
  14   3   7        3.51       11.40      6.13 o 
  15   3   7      939.24      941.31     23.80 o 
  16   3   7       32.32       43.89      8.18 o 
  17   3   7      557.19      518.94     21.39 o 
  18   3   7        3.86       -5.98      8.96 o 
  19   3   7      343.75      307.41     18.52 o 
  20   3   7        0.26        2.67      7.74 o 
  21   3   7       29.39       33.51     10.07 o 
   0   4   7     7368.55     7603.52     86.15 o 
   1   4   7      955.73      957.67     15.64 o 
   2   4   7     5112.02     5039.62     44.56 o 
   3   4   7     2145.85     2087.59     24.52 o 
   4   4   7       41.95       18.47      4.15 o 
   5   4   7        0.53        3.59      3.34 o 
   6   4   7     1646.02     1619.45     29.09 o 
   7   4   7       18.07       28.44      5.78 o 
   8   4   7     4317.45     4304.26     44.09 o 
   9   4   7     1339.03     1318.68     21.38 o 
  10   4   7      428.09      365.99     11.89 o 
  11   4   7      318.31      316.05     11.43 o 
  12   4   7      114.74      119.31      9.07 o 
  13   4   7      211.80      201.74     11.31 o 
  14   4   7     1003.38     1003.50     22.36 o 
  15   4   7       68.94       75.04     10.19 o 
  16   4   7     1096.38     1122.75     24.71 o 
  17   4   7      143.35      159.41     16.31 o 
  18   4   7      900.41      922.81     25.90 o 
  19   4   7       70.09       78.39     10.43 o 
   1   5   7       87.21       75.32      5.97 o 
   2   5   7      799.51      773.90     16.14 o 
   3   5   7     3806.03     3673.74     40.12 o 
   4   5   7       50.36       41.50      5.96 o 
   5   5   7       70.14       89.16      8.11 o 
   6   5   7     1309.88     1251.62     23.53 o 
   7   5   7     2544.50     2581.55     39.29 o 
   8   5   7       61.11       75.39      7.77 o 
   9   5   7      576.21      583.75     16.44 o 
  10   5   7        0.58       -0.42      5.88 o 
  11   5   7     2321.15     2342.98     39.51 o 
  12   5   7      172.88      165.74     12.68 o 
  13   5   7       11.67       12.41      6.60 o 
  14   5   7      299.89      297.44     15.51 o 
  15   5   7       33.64       32.80      9.08 o 
  16   5   7        4.82        4.50      6.87 o 
  17   5   7       85.38       79.44     10.58 o 
  18   5   7       46.50       59.21     12.49 o 
   0   6   7      460.18      516.69     18.95 o 
   1   6   7       19.00       29.81      5.82 o 
   2   6   7      233.08      237.97     10.67 o 
   3   6   7       46.18       29.98      5.89 o 
   4   6   7     1373.51     1434.95     28.71 o 
   5   6   7       38.41       31.35      6.61 o 
   6   6   7      397.89      403.44     18.69 o 
   7   6   7       46.41       41.70      7.00 o 
   8   6   7      846.65      853.96     20.84 o 
   9   6   7       29.91       21.46      7.11 o 
  10   6   7      340.14      329.27     16.01 o 
  11   6   7        1.32        3.42      6.30 o 
  12   6   7       39.40       26.45      8.43 o 
  13   6   7       16.70        4.46      9.68 o 
  14   6   7       98.01      110.19     11.96 o 
  15   6   7        0.61        8.50      8.46 o 
  16   6   7      132.93      127.96     14.86 o 
   1   7   7      134.99      121.79     10.07 o 
   2   7   7      522.37      517.25     19.06 o 
   3   7   7      362.25      362.06     17.04 o 
   4   7   7       10.83       22.16      6.63 o 
   5   7   7     2035.62     2061.40     43.09 o 
   6   7   7      746.71      856.34     22.08 o 
   7   7   7      273.54      288.58     15.77 o 
   8   7   7        2.41       -9.53      6.35 o 
   9   7   7      429.14      375.03     17.82 o 
  10   7   7       98.55      112.96     11.88 o 
  11   7   7     1352.19     1371.25     32.38 o 
  12   7   7       53.22       43.90     11.69 o 
  13   7   7      583.62      606.88     36.92 o 
   0   8   7      123.35      150.93     24.60 o 
   1   8   7       46.14       42.31      9.42 o 
   2   8   7      454.42      406.30     18.72 o 
   3   8   7       88.66       78.66     11.09 o 
   4   8   7       15.03       16.55      7.98 o 
   5   8   7       13.25        8.49      6.78 o 
   6   8   7        1.23       -9.36      7.03 o 
   7   8   7        4.25        4.83      7.89 o 
   8   8   7      395.94      392.65     21.48 o 
   9   8   7       59.65       67.56     12.55 o 
   0   0   8       15.12        8.40      4.96 o 
   1   0   8     2846.52     2739.74     30.66 o 
   2   0   8     4975.18     4707.14     47.37 o 
   3   0   8     1333.76     1202.22     18.21 o 
   4   0   8     4721.80     4580.88     46.77 o 
   5   0   8      742.83      651.11     13.05 o 
   6   0   8     5718.01     6022.73     67.63 o 
   7   0   8      587.68      589.47     15.12 o 
   8   0   8     1159.61     1114.12     24.54 o 
   9   0   8      683.85      576.90     19.10 o 
  10   0   8     2197.11     2226.66     34.72 o 
  11   0   8      116.87       76.58      7.50 o 
  12   0   8     5656.19     5750.57    110.39 o 
  13   0   8     4615.55     4481.01     69.59 o 
  14   0   8       38.07       31.41      8.32 o 
  15   0   8     3262.83     3106.48     56.66 o 
  16   0   8      551.00      514.91     21.64 o 
  17   0   8       47.93       38.57     12.30 o 
  18   0   8     1294.02     1265.17     45.42 o 
  19   0   8       96.58      113.44     17.81 o 
  20   0   8     1127.25      975.61     41.62 o 
  21   0   8       88.21       94.26     21.65 o 
   1   1   8      701.71      622.77      8.18 o 
   2   1   8       67.40      117.12      3.90 o 
   3   1   8     6076.16     6437.28     41.32 o 
   4   1   8      271.08      248.13      5.46 o 
   5   1   8      644.37      764.00     10.00 o 
   6   1   8       12.82        7.33      2.55 o 
   7   1   8      289.73      255.84      8.46 o 
   8   1   8      148.07      156.35      6.08 o 
   9   1   8     1992.18     2197.62     23.93 o 
  10   1   8      192.42      173.62      9.49 o 
  11   1   8       12.31       11.05      4.32 o 
  12   1   8      156.16      176.88      8.07 o 
  13   1   8        2.42        5.52      4.32 o 
  14   1   8      206.82      226.05     10.52 o 
  15   1   8      139.11      144.65      9.95 o 
  16   1   8       13.60       15.68      6.20 o 
  17   1   8      757.08      729.77     20.98 o 
  18   1   8      660.89      645.03     20.46 o 
  19   1   8       87.30       77.39      9.99 o 
  20   1   8       60.76       45.63     12.27 o 
  21   1   8        5.75        3.03      8.17 o 
   0   2   8     1594.14     1982.88     30.90 o 
   1   2   8      306.63      287.66      8.30 o 
   2   2   8     1437.67     1478.05     16.34 o 
   3   2   8        0.20        2.62      1.92 o 
   4   2   8     4189.23     4374.00     32.63 o 
   5   2   8     2739.79     2877.84     25.25 o 
   6   2   8      703.93      668.39     10.54 o 
   7   2   8      320.05      283.26      7.25 o 
   8   2   8     1372.30     1452.93     18.23 o 
   9   2   8     1107.75     1020.40     16.77 o 
  10   2   8     1595.61     1546.67     21.83 o 
  11   2   8       29.27       41.72      5.12 o 
  12   2   8      583.50      587.84     15.29 o 
  13   2   8      785.87      783.11     18.04 o 
  14   2   8      183.16      199.17     14.14 o 
  15   2   8      287.88      317.41     16.25 o 
  16   2   8      531.72      565.50     21.41 o 
  17   2   8      291.30      334.21     17.90 o 
  18   2   8      292.94      316.60     18.16 o 
  19   2   8      147.96      128.79     17.95 o 
  20   2   8        7.66       -2.85      8.05 o 
  21   2   8       80.45       67.91     13.74 o 
   1   3   8     5094.93     5210.00     44.65 o 
   2   3   8     2201.18     2042.96     23.47 o 
   3   3   8     1376.53     1273.58     17.70 o 
   4   3   8      995.00     1151.37     16.80 o 
   5   3   8     1562.94     1556.34     19.42 o 
   6   3   8       83.02       84.65      5.22 o 
   7   3   8     2949.69     3010.58     33.40 o 
   8   3   8      815.31      885.22     16.49 o 
   9   3   8     3601.72     3487.52     40.75 o 
  10   3   8      177.27      204.70      9.03 o 
  11   3   8      132.94      133.25      7.98 o 
  12   3   8      413.57      415.60     18.16 o 
  13   3   8      315.01      291.62     14.64 o 
  14   3   8     4426.71     4274.26     56.58 o 
  15   3   8      792.92      849.92     28.50 o 
  16   3   8       61.72       74.12     10.65 o 
  17   3   8      283.63      281.79     17.10 o 
  18   3   8      995.58     1022.30     30.60 o 
  19   3   8      590.16      575.20     24.27 o 
  20   3   8       17.21        4.92      8.64 o 
   0   4   8       52.05       89.16      8.51 o 
   1   4   8      104.03       78.07      5.61 o 
   2   4   8      199.15      231.17      8.41 o 
   3   4   8      859.10      897.12     18.06 o 
   4   4   8      427.59      452.85     12.97 o 
   5   4   8      173.79      188.98     11.46 o 
   6   4   8       26.73       23.33      5.20 o 
   7   4   8       24.67       25.73      5.29 o 
   8   4   8        3.56       -2.20      3.94 o 
   9   4   8      365.33      331.61     12.79 o 
  10   4   8     1554.29     1419.61     25.70 o 
  11   4   8     1889.81     1823.26     30.02 o 
  12   4   8      225.14      210.52     14.56 o 
  13   4   8      640.74      678.51     20.52 o 
  14   4   8      749.27      721.80     19.48 o 
  15   4   8        0.14       -3.78      5.61 o 
  16   4   8        9.65        0.87      5.64 o 
  17   4   8        0.94       -1.44      6.09 o 
  18   4   8        4.20        6.06      6.61 o 
  19   4   8       32.64       30.46      8.72 o 
   1   5   8     1483.79     1520.85     22.11 o 
   2   5   8     1909.48     1821.39     24.57 o 
   3   5   8      457.14      452.33     13.10 o 
   4   5   8      154.21      118.81      8.11 o 
   5   5   8     2919.32     3014.23     39.94 o 
   6   5   8     1946.33     2089.45     32.24 o 
   7   5   8       94.35       72.70      7.83 o 
   8   5   8       16.52       16.48      5.53 o 
   9   5   8      385.84      368.06     15.33 o 
  10   5   8      535.01      542.03     21.69 o 
  11   5   8      594.07      667.34     20.78 o 
  12   5   8        5.24       14.04      8.11 o 
  13   5   8       22.95       22.57      7.37 o 
  14   5   8       64.82       63.85     10.25 o 
  15   5   8     1024.07     1055.26     31.54 o 
  16   5   8       26.29       24.96      7.96 o 
  17   5   8      346.28      337.30     17.87 o 
   0   6   8       74.74       74.48     10.64 o 
   1   6   8     2454.93     2422.48     33.19 o 
   2   6   8     1552.40     1529.37     25.52 o 
   3   6   8     2835.39     2752.93     39.32 o 
   4   6   8     1110.55     1117.73     23.71 o 
   5   6   8      185.87      187.34     11.24 o 
   6   6   8      151.17      173.76     11.02 o 
   7   6   8        2.74        0.67      5.06 o 
   8   6   8      482.06      451.50     16.39 o 
   9   6   8     1257.27     1244.46     29.90 o 
  10   6   8      473.53      505.45     19.70 o 
  11   6   8       43.04       49.70      9.02 o 
  12   6   8      648.75      659.16     24.66 o 
  13   6   8      348.18      371.66     18.30 o 
  14   6   8       93.66       93.18     11.56 o 
  15   6   8       81.80      110.11     14.83 o 
   1   7   8       36.73       26.56      6.99 o 
   2   7   8        9.28        7.40      7.72 o 
   3   7   8       48.57       32.19      7.48 o 
   4   7   8       15.27       10.98      6.03 o 
   5   7   8       43.86       40.91      7.95 o 
   6   7   8        6.24        8.64      6.27 o 
   7   7   8       37.59       11.48      7.12 o 
   8   7   8       94.07       95.57     15.52 o 
   9   7   8        3.81       11.90      7.51 o 
  10   7   8       27.95       18.52      7.88 o 
  11   7   8       15.28       10.07      7.83 o 
  12   7   8        0.39       -7.94      6.98 o 
   0   8   8      256.24      328.92     32.30 o 
   1   8   8      184.86      176.06     14.20 o 
   2   8   8      345.21      292.94     16.91 o 
   3   8   8      266.92      255.50     18.33 o 
   4   8   8      191.47      195.13     14.90 o 
   5   8   8       12.56       10.73      9.43 o 
   6   8   8      361.37      375.57     19.58 o 
   7   8   8       29.46       27.90      9.02 o 
   8   8   8      304.34      319.06     18.19 o 
   1   1   9     1574.96     1473.79     14.31 o 
   2   1   9     3435.35     3346.06     25.28 o 
   3   1   9     1407.25     1405.11     14.05 o 
   4   1   9      297.64      378.12      7.49 o 
   5   1   9     1836.87     1866.71     17.95 o 
   6   1   9     1287.01     1161.39     15.73 o 
   7   1   9      663.19      583.75     11.08 o 
   8   1   9      792.34      740.02     12.83 o 
   9   1   9     3441.46     3471.50     33.49 o 
  10   1   9     1247.08     1181.93     18.82 o 
  11   1   9      594.62      620.25     13.72 o 
  12   1   9      677.32      696.06     14.97 o 
  13   1   9      257.78      292.82     11.55 o 
  14   1   9     1519.44     1535.36     26.15 o 
  15   1   9     1257.47     1271.62     24.18 o 
  16   1   9      163.25      162.21     10.13 o 
  17   1   9      660.55      688.40     23.58 o 
  18   1   9      462.38      479.25     20.84 o 
  19   1   9      429.12      420.76     20.41 o 
  20   1   9      165.69      153.44     17.39 o 
  21   1   9      102.62      117.68     17.00 o 
   0   2   9      146.40      147.95     14.28 o 
   1   2   9      101.61       85.50      5.18 o 
   2   2   9       60.04       37.57      3.04 o 
   3   2   9      278.77      240.16      7.45 o 
   4   2   9      929.99      891.37     11.65 o 
   5   2   9      775.64      809.41     12.60 o 
   6   2   9     3006.59     2793.54     28.72 o 
   7   2   9        0.13        2.51      2.77 o 
   8   2   9      708.12      684.11     14.14 o 
   9   2   9      197.31      188.62      8.98 o 
  10   2   9     1571.95     1571.07     25.22 o 
  11   2   9      925.88      931.16     19.30 o 
  12   2   9     2095.93     2029.55     30.45 o 
  13   2   9      749.59      696.04     17.47 o 
  14   2   9      241.85      249.32     11.73 o 
  15   2   9      858.03      849.56     22.16 o 
  16   2   9      434.55      404.08     19.01 o 
  17   2   9       87.25      124.54     12.90 o 
  18   2   9      148.75      180.31     15.07 o 
  19   2   9      185.48      176.26     15.27 o 
  20   2   9      318.30      326.83     19.66 o 
   1   3   9     1390.81     1393.72     20.47 o 
   2   3   9       11.17       10.26      3.35 o 
   3   3   9       44.87       37.67      4.37 o 
   4   3   9      894.15      874.09     15.01 o 
   5   3   9      361.94      346.69     10.62 o 
   6   3   9      130.26      116.38      7.25 o 
   7   3   9      139.20      178.37     10.29 o 
   8   3   9      409.58      430.48     13.43 o 
   9   3   9       14.97       12.91      4.34 o 
  10   3   9      307.25      298.64     10.90 o 
  11   3   9        7.07        0.45      4.18 o 
  12   3   9      198.99      197.59      9.68 o 
  13   3   9        7.51       -4.70      4.50 o 
  14   3   9      769.86      770.48     33.54 o 
  15   3   9      147.15      143.90     11.59 o 
  16   3   9       83.66       70.98     10.83 o 
  17   3   9       40.20       26.71     14.07 o 
  18   3   9       49.46       43.40     19.17 o 
  19   3   9        1.07       -2.84      7.77 o 
   0   4   9        4.54        6.09      8.02 o 
   1   4   9      538.70      574.46     17.56 o 
   2   4   9     1971.04     1939.92     24.72 o 
   3   4   9     2110.25     2010.67     34.68 o 
   4   4   9     2588.93     2531.88     32.39 o 
   5   4   9        9.43        5.94      4.05 o 
   6   4   9     1131.50     1104.27     21.93 o 
   7   4   9      474.19      457.73     14.61 o 
   8   4   9     1559.42     1600.07     32.88 o 
   9   4   9     1117.51     1086.89     28.07 o 
  10   4   9     1340.88     1224.93     25.30 o 
  11   4   9      945.61     1089.18     23.35 o 
  12   4   9     2496.51     2549.26     37.84 o 
  13   4   9      327.07      335.94     15.90 o 
  14   4   9      787.31      793.56     23.04 o 
  15   4   9      194.39      201.73     13.80 o 
  16   4   9      255.71      261.84     17.52 o 
  17   4   9      358.43      319.63     19.35 o 
  18   4   9      508.14      540.54     24.21 o 
   1   5   9      331.37      353.66     11.42 o 
   2   5   9     2896.07     2655.66     31.62 o 
   3   5   9      169.15      206.88      9.93 o 
   4   5   9      343.87      359.58     13.76 o 
   5   5   9      720.14      762.41     19.09 o 
   6   5   9      752.38      792.76     19.55 o 
   7   5   9      488.43      542.04     16.62 o 
   8   5   9      243.93      267.56     12.76 o 
   9   5   9     1728.68     1772.34     30.85 o 
  10   5   9       67.01       66.20     10.72 o 
  11   5   9      694.60      672.55     21.27 o 
  12   5   9      255.29      220.68     14.19 o 
  13   5   9      145.08      147.45     12.96 o 
  14   5   9      426.45      393.91     18.42 o 
  15   5   9      489.15      539.22     21.16 o 
  16   5   9       47.87       50.21      9.52 o 
  17   5   9      245.99      264.73     18.72 o 
   0   6   9       15.84       14.07      7.14 o 
   1   6   9      821.50      793.55     17.19 o 
   2   6   9      437.48      429.48     16.92 o 
   3   6   9      658.89      639.22     20.72 o 
   4   6   9      242.19      228.29     14.30 o 
   5   6   9      118.17      141.83     10.55 o 
   6   6   9        1.72        4.28      5.42 o 
   7   6   9       84.14      102.79      9.93 o 
   8   6   9       17.96       12.29      6.51 o 
   9   6   9        0.02       -5.59      5.23 o 
  10   6   9       13.11        9.61      6.44 o 
  11   6   9        0.03       -1.37      6.26 o 
  12   6   9      120.45      175.45     17.71 o 
  13   6   9       53.21       60.66     10.34 o 
  14   6   9       58.68       46.22      9.85 o 
   1   7   9     1226.56     1257.27     27.18 o 
   2   7   9     1518.38     1610.44     31.07 o 
   3   7   9       42.00       53.03      8.55 o 
   4   7   9       74.45       70.75      9.23 o 
   5   7   9      311.82      279.38     19.11 o 
   6   7   9      585.71      567.49     19.14 o 
   7   7   9      454.67      494.09     18.38 o 
   8   7   9       44.26       33.15      8.89 o 
   9   7   9      306.21      338.29     18.04 o 
  10   7   9      312.57      321.87     17.85 o 
  11   7   9      116.57      103.94     14.13 o 
   0   8   9      111.55       88.27     18.89 o 
   1   8   9       65.74       43.48      9.97 o 
   2   8   9       48.36       41.35      9.87 o 
   3   8   9       65.62       66.18     11.45 o 
   4   8   9       67.90       92.06     10.60 o 
   5   8   9       11.37       10.18      7.19 o 
   6   8   9        6.59        7.60      7.76 o 
   0   0  10    15767.30    15265.84    170.67 o 
   1   0  10     3884.85     3909.62     39.36 o 
   2   0  10     8258.92     8056.06     69.52 o 
   3   0  10     2844.53     2954.93     35.50 o 
   4   0  10     1803.60     1848.63     26.07 o 
   5   0  10      344.60      326.28     13.42 o 
   6   0  10     3138.99     3296.60     39.07 o 
   7   0  10      657.95      666.44     17.52 o 
   8   0  10     6341.85     6423.63     75.12 o 
   9   0  10     1773.30     1671.17     30.16 o 
  10   0  10     2156.57     2183.68     36.26 o 
  11   0  10       11.42        7.63      5.78 o 
  12   0  10       26.17       40.82      8.42 o 
  13   0  10      948.47      832.08     26.38 o 
  14   0  10     1515.29     1472.94     36.65 o 
  15   0  10      483.06      503.86     28.13 o 
  16   0  10     3982.88     4133.22     73.05 o 
  17   0  10        1.31        5.09      8.28 o 
  18   0  10      203.78      190.02     17.00 o 
  19   0  10       67.92       49.26     14.90 o 
  20   0  10        1.31       16.91     19.17 o 
   1   1  10      661.29      672.96      9.49 o 
   2   1  10        5.49        4.03      2.25 o 
   3   1  10      824.07      858.34     11.83 o 
   4   1  10       77.90       75.07      3.90 o 
   5   1  10     5733.25     5674.01     39.31 o 
   6   1  10        5.76       -0.12      2.27 o 
   7   1  10      872.92      939.13     14.75 o 
   8   1  10      221.06      225.98      7.79 o 
   9   1  10      348.92      350.66     10.15 o 
  10   1  10      191.97      184.22      9.22 o 
  11   1  10     1149.86     1091.34     20.93 o 
  12   1  10        0.30       -0.74      4.26 o 
  13   1  10     1449.33     1463.70     28.44 o 
  14   1  10        0.08        2.03      5.09 o 
  15   1  10       40.42       30.67      7.41 o 
  16   1  10        0.16        5.64      6.47 o 
  17   1  10       90.87       74.54     11.26 o 
  18   1  10       21.06       13.24      8.67 o 
  19   1  10      294.37      320.86     18.77 o 
  20   1  10        8.56       14.16     11.95 o 
   0   2  10     4549.09     4661.72     59.15 o 
   1   2  10      111.92       94.92      5.47 o 
   2   2  10     2115.46     2096.47     22.12 o 
   3   2  10      209.30      218.30      6.90 o 
   4   2  10      439.99      451.11     10.61 o 
   5   2  10        0.07       -2.66      2.79 o 
   6   2  10       75.53       92.07      6.52 o 
   7   2  10      351.31      331.14      9.86 o 
   8   2  10      768.93      719.73     15.02 o 
   9   2  10     1383.48     1419.78     22.14 o 
  10   2  10      132.75      119.53      8.14 o 
  11   2  10      298.40      314.05     19.13 o 
  12   2  10       47.04       47.56      6.58 o 
  13   2  10      130.75      138.79      9.51 o 
  14   2  10      276.35      242.41     13.17 o 
  15   2  10      179.38      170.36     15.70 o 
  16   2  10      559.76      551.04     21.37 o 
  17   2  10      194.56      173.53     14.84 o 
  18   2  10      371.53      363.47     23.89 o 
  19   2  10      181.95      177.03     15.77 o 
   1   3  10      414.19      493.40     14.81 o 
   2   3  10      140.50      132.24      6.90 o 
   3   3  10     4049.05     3796.51     37.36 o 
   4   3  10      793.16      800.56     16.04 o 
   5   3  10     4284.86     4334.36     41.29 o 
   6   3  10       30.65       31.72      5.01 o 
   7   3  10       70.36       67.77      7.52 o 
   8   3  10        0.76        4.89      4.43 o 
   9   3  10       24.74       28.42      5.81 o 
  10   3  10      297.48      257.99     16.29 o 
  11   3  10     1431.08     1501.82     27.37 o 
  12   3  10       28.29       36.48      6.91 o 
  13   3  10     1252.55     1279.20     28.18 o 
  14   3  10      650.95      671.26     18.90 o 
  15   3  10       68.17       68.94      9.69 o 
  16   3  10       99.43       96.56     12.41 o 
  17   3  10        3.61        4.79      8.81 o 
  18   3  10      319.12      335.85     19.86 o 
  19   3  10      596.62      614.79     25.93 o 
   0   4  10      696.53      647.05     19.89 o 
   1   4  10      760.56      829.62     15.83 o 
   2   4  10      232.63      233.33      9.21 o 
   3   4  10      403.69      384.82     17.70 o 
   4   4  10        0.07        4.96      3.79 o 
   5   4  10       45.69       37.16      6.21 o 
   6   4  10        0.27        4.56      4.95 o 
   7   4  10      153.34      159.46     10.16 o 
   8   4  10      154.88      170.72     10.63 o 
   9   4  10      389.55      439.56     17.76 o 
  10   4  10      886.83      844.67     20.85 o 
  11   4  10        5.64        4.26      6.25 o 
  12   4  10      423.88      421.87     15.89 o 
  13   4  10        0.75        5.13      6.57 o 
  14   4  10       23.90       14.01      7.74 o 
  15   4  10       20.36        6.52      7.06 o 
  16   4  10      358.21      376.47     21.12 o 
  17   4  10       34.07       16.77      9.02 o 
   1   5  10      206.47      199.07      9.37 o 
   2   5  10     1022.44     1019.55     20.80 o 
   3   5  10     1193.61     1165.38     20.26 o 
   4   5  10      239.14      213.08     11.70 o 
   5   5  10     1819.36     1902.66     31.88 o 
   6   5  10      180.98      162.18     10.85 o 
   7   5  10      705.34      743.42     26.02 o 
   8   5  10        1.11        3.47      5.51 o 
   9   5  10      959.55      972.23     23.09 o 
  10   5  10      419.82      402.21     16.07 o 
  11   5  10     1854.33     1908.44     40.21 o 
  12   5  10       27.60       21.97      7.84 o 
  13   5  10      607.59      652.02     22.29 o 
  14   5  10       98.47      121.04     12.44 o 
  15   5  10        1.00        4.86      7.41 o 
  16   5  10        5.69        4.05      7.34 o 
   0   6  10     2075.75     2131.44     42.05 o 
   1   6  10      473.17      436.80     14.49 o 
   2   6  10     1346.64     1314.72     28.53 o 
   3   6  10      605.57      623.42     18.65 o 
   4   6  10       62.75       54.52      8.04 o 
   5   6  10      408.71      384.04     15.69 o 
   6   6  10      776.75      748.11     20.98 o 
   7   6  10      278.45      280.53     14.20 o 
   8   6  10     1942.24     1939.02     34.49 o 
   9   6  10       16.77       15.65      7.45 o 
  10   6  10       41.92       42.58      8.87 o 
  11   6  10       23.59        8.76      9.18 o 
  12   6  10        1.20       -0.79      6.72 o 
  13   6  10      150.02      125.03     13.04 o 
   1   7  10       12.35       15.99      6.79 o 
   2   7  10       94.23      106.28     12.06 o 
   3   7  10        8.40       11.83      6.74 o 
   4   7  10       33.50       13.74      8.64 o 
   5   7  10       99.99      104.73     10.53 o 
   6   7  10       18.53       14.88      7.16 o 
   7   7  10        3.30       -1.76      6.16 o 
   8   7  10        0.85       -2.86      6.79 o 
   9   7  10       40.18       33.12      9.45 o 
  10   7  10       10.09        3.80      7.57 o 
   0   8  10      987.64     1028.27     67.28 o 
   1   8  10       17.72        7.36      9.77 o 
   2   8  10      221.29      217.37     16.29 o 
   3   8  10       51.75       55.64     13.33 o 
   1   1  11    12349.18    12028.96     77.49 o 
   2   1  11       83.41       81.64      4.62 o 
   3   1  11        3.27        3.34      2.59 o 
   4   1  11     1448.39     1494.90     17.10 o 
   5   1  11        3.87        1.54      2.56 o 
   6   1  11       33.55       28.98      3.90 o 
   7   1  11     4262.66     4283.16     40.76 o 
   8   1  11      109.39      116.05      7.10 o 
   9   1  11     1911.95     2002.44     31.47 o 
  10   1  11        2.07        1.50      4.21 o 
  11   1  11       64.48       68.01      6.99 o 
  12   1  11      229.00      200.03     11.57 o 
  13   1  11      411.31      381.34     15.52 o 
  14   1  11      171.52      154.89     11.32 o 
  15   1  11     3111.91     3108.36     46.95 o 
  16   1  11       35.80       24.14      7.58 o 
  17   1  11     1060.28     1052.61     33.16 o 
  18   1  11       84.10       61.43     16.56 o 
  19   1  11       38.34       39.12     10.52 o 
   0   2  11     2994.62     2941.55     48.31 o 
   1   2  11      113.65      132.26      6.10 o 
   2   2  11      571.46      570.97     11.08 o 
   3   2  11       38.11       33.80      4.40 o 
   4   2  11     4413.70     4199.23     40.01 o 
   5   2  11       23.81       29.91      4.45 o 
   6   2  11      882.32      968.11     16.62 o 
   7   2  11        1.06       -2.85      3.53 o 
   8   2  11       38.46       29.03      5.59 o 
   9   2  11      306.04      324.38     19.00 o 
  10   2  11      340.12      307.92     12.52 o 
  11   2  11       50.71       50.04      6.89 o 
  12   2  11     5275.00     5103.50     57.42 o 
  13   2  11        0.37        0.96      5.16 o 
  14   2  11      470.17      467.58     17.76 o 
  15   2  11        2.08       -8.59      5.72 o 
  16   2  11       31.86       26.39      9.08 o 
  17   2  11        3.16        3.59      7.86 o 
  18   2  11      368.99      376.89     20.40 o 
  19   2  11       49.60       36.43     10.35 o 
   1   3  11     1193.82     1260.19     19.40 o 
   2   3  11      514.67      483.61     11.92 o 
   3   3  11      259.78      231.58      9.01 o 
   4   3  11        6.65       -1.73      3.34 o 
   5   3  11      167.30      157.55      7.89 o 
   6   3  11      250.20      206.02     15.68 o 
   7   3  11       20.19       24.72      5.90 o 
   8   3  11      205.37      225.67     14.41 o 
   9   3  11     1051.98     1104.60     22.87 o 
  10   3  11        8.30        5.78      5.38 o 
  11   3  11     1142.56     1153.72     24.22 o 
  12   3  11      117.03       90.95      9.05 o 
  13   3  11        0.20       -7.77      5.18 o 
  14   3  11      122.80      116.84     10.30 o 
  15   3  11       10.57       -2.39      8.71 o 
  16   3  11        0.03       -9.75      6.83 o 
  17   3  11       31.88       28.53     17.87 o 
  18   3  11      111.26      108.05     13.63 o 
   0   4  11       10.82        1.31      5.76 o 
   1   4  11        5.08        0.03      3.80 o 
   2   4  11      824.68      833.64     17.78 o 
   3   4  11        2.98        0.91      4.02 o 
   4   4  11     3499.88     3577.66     40.10 o 
   5   4  11      115.46      132.00      9.64 o 
   6   4  11     1844.40     1902.00     31.38 o 
   7   4  11      139.31      150.56     10.46 o 
   8   4  11      439.40      419.85     26.77 o 
   9   4  11      133.00      114.66      9.94 o 
  10   4  11     1274.62     1235.27     25.93 o 
  11   4  11       75.47       69.54      8.96 o 
  12   4  11     4185.63     4307.00     54.74 o 
  13   4  11      117.33      127.62     16.95 o 
  14   4  11      908.11      929.31     26.39 o 
  15   4  11       18.47        3.21      7.37 o 
  16   4  11      104.97      106.38     19.15 o 
  17   4  11        6.86        4.31      8.41 o 
   1   5  11     1188.86     1129.10     20.33 o 
   2   5  11       66.11       66.82      6.82 o 
   3   5  11       24.89       19.47      5.21 o 
   4   5  11       37.08       22.52      7.58 o 
   5   5  11      253.59      222.59     12.27 o 
   6   5  11        2.07       -2.12      5.53 o 
   7   5  11     1321.82     1268.56     26.63 o 
   8   5  11      130.64      137.23     10.80 o 
   9   5  11      313.13      327.94     15.13 o 
  10   5  11      140.38      115.73     10.86 o 
  11   5  11       82.36       97.01     10.11 o 
  12   5  11       29.16       14.19      7.48 o 
  13   5  11        8.96        3.30      7.32 o 
  14   5  11       81.06       57.88     10.07 o 
  15   5  11     1338.03     1313.94     36.76 o 
   0   6  11      229.93      234.50     15.81 o 
   1   6  11        1.16        0.40      4.95 o 
   2   6  11       52.37       49.38      8.39 o 
   3   6  11        8.25        4.63      5.86 o 
   4   6  11       24.48        9.41      6.30 o 
   5   6  11      197.09      181.64     12.96 o 
   6   6  11        0.56       -2.70      5.76 o 
   7   6  11      125.60      115.01     11.04 o 
   8   6  11        0.62        6.00      8.30 o 
   9   6  11        8.86       18.87      7.40 o 
  10   6  11      195.43      192.66     14.71 o 
  11   6  11       45.69       40.59      9.53 o 
  12   6  11       57.39       40.25      9.59 o 
   1   7  11      888.38      894.33     23.92 o 
   2   7  11      166.13      139.39     11.84 o 
   3   7  11       22.63       19.64      7.48 o 
   4   7  11      130.41      115.03     11.33 o 
   5   7  11        1.25        4.19      6.44 o 
   6   7  11       14.30        5.08      6.69 o 
   7   7  11      437.13      437.87     18.56 o 
   8   7  11        2.35        7.68      7.25 o 
   0   0  12    32900.92    31057.21    341.12 o 
   1   0  12     3692.82     3595.16     39.20 o 
   2   0  12     3741.47     3726.41     40.23 o 
   3   0  12      988.67     1009.29     17.92 o 
   4   0  12     1389.14     1381.13     21.50 o 
   5   0  12       76.29       83.68      6.89 o 
   6   0  12     6074.18     5962.06     63.29 o 
   7   0  12      158.18      176.90     10.96 o 
   8   0  12     8180.99     7781.70    106.44 o 
   9   0  12       11.49        4.52      6.47 o 
  10   0  12       43.78       25.81      8.14 o 
  11   0  12      749.14      747.16     32.13 o 
  12   0  12        8.53        3.30      8.78 o 
  13   0  12      327.16      298.67     27.73 o 
  14   0  12     1670.76     1673.10     51.85 o 
  15   0  12      391.34      354.73     25.89 o 
  16   0  12     1158.09     1240.69     46.52 o 
  17   0  12       69.29      131.94     19.23 o 
  18   0  12       74.88       55.77     16.34 o 
   1   1  12      287.06      280.91      7.91 o 
   2   1  12       60.89       33.84      4.63 o 
   3   1  12     3875.64     3698.41     33.72 o 
   4   1  12      925.56     1005.17     16.68 o 
   5   1  12     2114.49     2101.37     25.61 o 
   6   1  12      368.18      341.02     10.20 o 
   7   1  12       26.70       30.52      4.68 o 
   8   1  12       48.80       37.47      5.36 o 
   9   1  12      568.01      553.81     15.22 o 
  10   1  12       39.69       42.08      6.17 o 
  11   1  12     2159.48     2118.13     32.04 o 
  12   1  12        1.02       -5.20      4.90 o 
  13   1  12      348.62      392.55     20.10 o 
  14   1  12        1.11        1.03      5.84 o 
  15   1  12       14.95       17.67      7.05 o 
  16   1  12      132.58      116.97     15.19 o 
  17   1  12       39.52       50.96      9.44 o 
  18   1  12       99.43       89.27     16.18 o 
   0   2  12     3119.38     3085.59     40.33 o 
   1   2  12        1.83        2.64      3.16 o 
   2   2  12      969.54      950.95     15.81 o 
   3   2  12        9.11        0.44      3.50 o 
   4   2  12       58.20       65.18      5.83 o 
   5   2  12        0.17        2.10      3.47 o 
   6   2  12       36.92       50.33      5.48 o 
   7   2  12       90.39      105.66      8.39 o 
   8   2  12      736.69      838.67     19.37 o 
   9   2  12      178.31      168.13     10.22 o 
  10   2  12      429.85      459.88     15.34 o 
  11   2  12      500.15      555.19     16.82 o 
  12   2  12       40.63       54.71      8.74 o 
  13   2  12       39.92       23.95      8.25 o 
  14   2  12       25.80       12.62      7.86 o 
  15   2  12       20.16       18.61      8.50 o 
  16   2  12      344.11      352.19     19.10 o 
  17   2  12       70.81       49.02     12.25 o 
  18   2  12       86.46       89.62     14.90 o 
   1   3  12      174.68      170.11      8.66 o 
   2   3  12      321.67      296.26     10.34 o 
   3   3  12      847.52      827.32     16.15 o 
   4   3  12       17.71       13.96      4.45 o 
   5   3  12     4469.47     4545.71     44.74 o 
   6   3  12       89.29      115.18      9.17 o 
   7   3  12      238.05      273.01     15.57 o 
   8   3  12       65.22       56.09      7.49 o 
   9   3  12      150.58      152.16     10.65 o 
  10   3  12        7.24        5.24      5.69 o 
  11   3  12     3379.25     3401.48     65.04 o 
  12   3  12      327.50      349.63     21.79 o 
  13   3  12     2034.77     2280.53     37.22 o 
  14   3  12      882.86      897.60     22.92 o 
  15   3  12       39.94       29.36      9.41 o 
  16   3  12        7.36       -0.31     12.61 o 
  17   3  12      171.95      169.76     20.55 o 
   0   4  12      295.63      279.00     28.54 o 
   1   4  12      118.71      119.50      8.43 o 
   2   4  12      139.34      115.73      7.77 o 
   3   4  12        0.25        1.44      3.89 o 
   4   4  12      204.69      159.75      8.90 o 
   5   4  12        0.01       -4.08      4.80 o 
   6   4  12      848.08      794.07     20.30 o 
   7   4  12       31.56       25.49      6.54 o 
   8   4  12      513.68      498.55     17.12 o 
   9   4  12       32.48       37.51      7.23 o 
  10   4  12      339.54      315.79     14.58 o 
  11   4  12      605.16      585.23     19.04 o 
  12   4  12      248.25      230.98     13.55 o 
  13   4  12        4.93        3.31      6.78 o 
  14   4  12      137.74      143.88     17.52 o 
  15   4  12      104.57      131.71     13.16 o 
   1   5  12      773.37      672.30     20.18 o 
   2   5  12      120.40      146.92     10.12 o 
   3   5  12      383.74      408.92     14.31 o 
   4   5  12       27.52       15.82      6.43 o 
   5   5  12      972.86      949.67     23.20 o 
   6   5  12      145.05      142.22     10.99 o 
   7   5  12      400.38      426.16     16.78 o 
   8   5  12        5.56        5.32      5.93 o 
   9   5  12      105.01       81.60      9.91 o 
  10   5  12       55.29       43.52      8.24 o 
  11   5  12     1113.84     1129.55     30.78 o 
  12   5  12        4.95        6.64      7.69 o 
  13   5  12     1157.45     1257.56     32.25 o 
  14   5  12        4.36        1.06      7.47 o 
   0   6  12     1575.02     1525.42     62.15 o 
   1   6  12       83.15       64.52      7.68 o 
   2   6  12      831.78      852.81     20.82 o 
   3   6  12      232.60      225.13     13.60 o 
   4   6  12       98.82       80.69      9.87 o 
   5   6  12        0.24        2.99      6.08 o 
   6   6  12      476.33      445.53     17.89 o 
   7   6  12        4.32       10.24      6.91 o 
   8   6  12     1471.93     1549.02     32.05 o 
   9   6  12      158.92      160.73     13.00 o 
  10   6  12      114.07      109.49     12.58 o 
  11   6  12        0.90       11.55      8.35 o 
   1   7  12       24.48       15.54      7.67 o 
   2   7  12        0.49        7.95      6.98 o 
   3   7  12       79.27       78.38     10.35 o 
   4   7  12       95.22       92.53     15.30 o 
   5   7  12      208.43      211.96     14.28 o 
   6   7  12      114.66      115.90     12.02 o 
   1   1  13     7089.21     7124.54     52.51 o 
   2   1  13      643.03      636.27     11.82 o 
   3   1  13      222.12      241.91      9.16 o 
   4   1  13        3.40        1.76      3.66 o 
   5   1  13       31.35       21.83      4.66 o 
   6   1  13     3535.51     3610.90     37.43 o 
   7   1  13     2880.93     2832.76     34.97 o 
   8   1  13        5.16        6.03      4.49 o 
   9   1  13      946.80      922.69     23.00 o 
  10   1  13      626.52      611.70     18.68 o 
  11   1  13        4.59       14.10      6.29 o 
  12   1  13      243.78      203.81     14.09 o 
  13   1  13      706.59      645.62     27.17 o 
  14   1  13      323.74      319.80     17.69 o 
  15   1  13      872.45      829.34     26.89 o 
  16   1  13       36.56       20.55     10.46 o 
  17   1  13      189.06      224.05     17.09 o 
   0   2  13        2.00       -6.86      4.57 o 
   1   2  13      220.64      213.93      9.81 o 
   2   2  13      378.60      352.15     12.33 o 
   3   2  13     1571.28     1500.63     23.55 o 
   4   2  13     3677.42     3620.22     38.09 o 
   5   2  13       27.42       16.43      6.15 o 
   6   2  13      286.25      318.14     10.92 o 
   7   2  13       55.59       64.30      7.56 o 
   8   2  13       31.34       25.26      6.09 o 
   9   2  13     1229.08     1191.49     24.41 o 
  10   2  13     2811.13     2733.75     39.57 o 
  11   2  13      138.46      127.15     10.33 o 
  12   2  13     1405.67     1378.32     30.22 o 
  13   2  13     1187.82     1204.94     43.99 o 
  14   2  13       13.24        4.62      7.27 o 
  15   2  13      141.71      125.40     13.93 o 
  16   2  13        7.00       24.30     11.35 o 
  17   2  13       54.45       61.64     13.41 o 
   1   3  13       41.20       38.16      5.29 o 
   2   3  13       23.33       10.61      4.33 o 
   3   3  13      665.98      589.05     14.23 o 
   4   3  13       87.62      117.17      7.81 o 
   5   3  13        4.97        7.91      4.35 o 
   6   3  13       87.75       91.39     11.32 o 
   7   3  13      517.37      475.15     16.46 o 
   8   3  13       24.84       29.88      6.67 o 
   9   3  13      368.10      368.53     15.73 o 
  10   3  13      169.57      190.21     11.95 o 
  11   3  13      839.70      784.32     23.21 o 
  12   3  13       40.60       27.14      7.65 o 
  13   3  13       68.12       68.85      9.45 o 
  14   3  13      450.91      459.99     19.82 o 
  15   3  13       18.85       29.56      9.67 o 
  16   3  13        4.70       -1.60      8.34 o 
   0   4  13     1286.62     1208.52     40.21 o 
   1   4  13      273.82      264.36     10.95 o 
   2   4  13     1009.57      893.20     18.32 o 
   3   4  13      498.32      527.48     14.31 o 
   4   4  13      652.65      653.97     17.10 o 
   5   4  13       29.64       37.95      7.57 o 
   6   4  13     1770.16     1805.86     32.21 o 
   7   4  13      153.61      162.42     11.66 o 
   8   4  13      498.24      477.41     17.42 o 
   9   4  13      106.70      113.19     10.54 o 
  10   4  13       16.09       27.51      7.38 o 
  11   4  13      242.66      260.45     14.31 o 
  12   4  13     2210.05     2406.21     40.12 o 
  13   4  13      209.39      238.71     14.35 o 
  14   4  13      781.64      832.63     26.23 o 
   1   5  13     1425.64     1381.71     31.89 o 
   2   5  13      371.31      370.86     13.21 o 
   3   5  13      495.22      445.06     15.47 o 
   4   5  13      164.83      157.49     11.73 o 
   5   5  13      155.03      148.76     11.45 o 
   6   5  13      452.69      455.67     18.10 o 
   7   5  13      381.97      391.76     16.69 o 
   8   5  13        9.97        8.48      6.51 o 
   9   5  13      207.06      256.92     14.62 o 
  10   5  13      264.23      273.78     15.21 o 
  11   5  13       42.91       29.93      8.55 o 
  12   5  13       31.64       34.42     11.32 o 
   0   6  13        0.46        0.16      7.64 o 
   1   6  13       40.09       33.16      7.24 o 
   2   6  13      166.01      177.52     11.65 o 
   3   6  13       11.16       -0.81      6.68 o 
   4   6  13      239.61      262.61     14.85 o 
   5   6  13      188.76      189.40     13.21 o 
   6   6  13       10.55        4.36      6.57 o 
   7   6  13      178.45      195.54     17.22 o 
   8   6  13      117.22      100.08     16.74 o 
   9   6  13       27.40        9.11      7.56 o 
   1   7  13      679.45      627.27     24.73 o 
   2   7  13      513.44      542.89     20.68 o 
   0   0  14    15540.07    15746.11    226.78 o 
   1   0  14     3564.68     3685.97     53.42 o 
   2   0  14      986.72     1004.25     24.69 o 
   3   0  14     1462.85     1517.16     30.89 o 
   4   0  14       94.50       88.07     11.78 o 
   5   0  14     1140.35     1103.93     32.23 o 
   6   0  14     1765.26     1707.69     40.95 o 
   7   0  14       47.49       35.39     25.65 o 
   8   0  14      560.90      555.51     22.83 o 
   9   0  14     1591.74     1575.12     39.53 o 
  10   0  14      142.99      167.60     23.91 o 
  11   0  14      146.85      141.14     14.79 o 
  12   0  14      877.71      892.93     79.95 o 
  13   0  14     1003.45     1044.80     41.51 o 
  14   0  14     1352.28     1453.14     50.83 o 
  15   0  14      496.60      482.52     31.34 o 
  16   0  14      284.41      251.59     24.86 o 
   1   1  14       39.30       43.47      4.61 o 
   2   1  14     1505.10     1447.23     26.27 o 
   3   1  14     1786.06     1834.13     23.33 o 
   4   1  14       81.29       70.07      7.02 o 
   5   1  14      134.26      150.88      9.03 o 
   6   1  14        2.10        1.12      4.04 o 
   7   1  14      195.87      205.47     11.32 o 
   8   1  14       92.54       78.86      9.17 o 
   9   1  14      230.40      248.76     13.75 o 
  10   1  14      140.42      124.46     12.07 o 
  11   1  14      193.75      185.26     31.61 o 
  12   1  14        8.83        0.95      8.52 o 
  13   1  14       70.16       90.34     13.97 o 
  14   1  14      298.96      345.66     22.74 o 
  15   1  14       33.72       43.91     12.20 o 
  16   1  14       24.22       18.46     14.74 o 
   0   2  14      156.88      161.21     12.35 o 
   1   2  14      379.31      343.75     11.52 o 
   2   2  14     1080.38     1133.22     23.32 o 
   3   2  14      291.37      302.19     10.97 o 
   4   2  14      933.20      913.71     17.66 o 
   5   2  14       23.69       23.96      5.12 o 
   6   2  14      153.50      146.10      8.53 o 
   7   2  14       80.24       38.16      6.98 o 
   8   2  14     1045.24     1094.75     24.01 o 
   9   2  14      642.43      658.33     18.75 o 
  10   2  14     1637.33     1634.74     30.19 o 
  11   2  14      331.49      302.48     14.18 o 
  12   2  14      375.21      355.67     15.35 o 
  13   2  14      411.20      451.24     20.20 o 
  14   2  14       64.47       40.13      9.26 o 
  15   2  14      159.62      177.16     16.98 o 
   1   3  14      889.91      903.04     18.10 o 
   2   3  14     1239.73     1227.70     21.23 o 
   3   3  14      284.75      274.37     10.96 o 
   4   3  14        0.01       -3.84      4.24 o 
   5   3  14      285.41      290.36     12.26 o 
   6   3  14      460.18      446.95     16.22 o 
   7   3  14     1797.99     1929.99     40.16 o 
   8   3  14       37.13       42.47      7.77 o 
   9   3  14      636.69      605.34     19.01 o 
  10   3  14      450.57      535.94     18.37 o 
  11   3  14     1076.22     1170.79     26.62 o 
  12   3  14       19.86       23.85      7.79 o 
  13   3  14     1723.62     1829.30     34.52 o 
  14   3  14     1149.42     1221.67     31.31 o 
   0   4  14      150.84      121.83     12.58 o 
   1   4  14      648.50      621.98     15.96 o 
   2   4  14       16.09        2.80      4.68 o 
   3   4  14      521.81      501.98     14.84 o 
   4   4  14       62.63       50.29      7.53 o 
   5   4  14       20.55       12.86      5.84 o 
   6   4  14       28.26       27.91      6.80 o 
   7   4  14        2.08       -1.68      5.95 o 
   8   4  14       52.70       38.11     10.68 o 
   9   4  14        0.61       -3.91      5.99 o 
  10   4  14       68.69       58.37      9.23 o 
  11   4  14       12.31       15.23      7.39 o 
  12   4  14        0.76        4.33      7.98 o 
  13   4  14        1.57        4.39      7.38 o 
   1   5  14      449.92      461.50     14.99 o 
   2   5  14      397.71      397.25     17.79 o 
   3   5  14       64.68       59.42      7.91 o 
   4   5  14      368.78      356.74     16.06 o 
   5   5  14      508.85      525.47     19.07 o 
   6   5  14      135.07      134.10     11.67 o 
   7   5  14      133.19      101.01     10.78 o 
   8   5  14       18.41       12.42      7.21 o 
   9   5  14       79.16      105.13     11.41 o 
  10   5  14      400.85      463.96     33.14 o 
   0   6  14      162.33      208.90     16.60 o 
   1   6  14      405.13      391.38     16.06 o 
   2   6  14      211.75      194.91     24.65 o 
   3   6  14      446.46      466.90     19.71 o 
   4   6  14      148.69      161.83     17.00 o 
   5   6  14       52.22       17.34      7.75 o 
   6   6  14       90.89       73.75     10.38 o 
   7   6  14      212.98      234.10     15.51 o 
   1   1  15      884.30      925.25     18.93 o 
   2   1  15     1130.33     1165.95     21.54 o 
   3   1  15     2663.24     2726.72     35.08 o 
   4   1  15       33.17       24.37      5.35 o 
   5   1  15      870.94      913.46     17.91 o 
   6   1  15       84.49       73.63      8.48 o 
   7   1  15     1082.33     1165.52     24.83 o 
   8   1  15      930.99      942.39     27.44 o 
   9   1  15      487.85      454.34     18.22 o 
  10   1  15      665.58      685.63     21.60 o 
  11   1  15      636.55      664.54     27.95 o 
  12   1  15      294.25      293.26     39.47 o 
  13   1  15      585.24      560.20     27.89 o 
  14   1  15      637.50      644.04     29.12 o 
  15   1  15       14.40       15.51     10.82 o 
   0   2  15     3975.66     4005.57     60.44 o 
   1   2  15       44.43       39.47      7.86 o 
   2   2  15      443.34      430.70     18.30 o 
   3   2  15      517.01      548.39     14.48 o 
   4   2  15      118.85      128.00      8.49 o 
   5   2  15       93.69      101.25      8.01 o 
   6   2  15      911.21      892.04     19.73 o 
   7   2  15      583.29      589.05     18.01 o 
   8   2  15      716.93      785.41     20.69 o 
   9   2  15      174.12      181.99     13.97 o 
  10   2  15      867.28      872.42     32.22 o 
  11   2  15      131.30      135.51     12.52 o 
  12   2  15       10.07        9.66      8.69 o 
  13   2  15       45.43       51.28     20.91 o 
  14   2  15        9.77       16.35      9.46 o 
   1   3  15       31.71       32.56      5.85 o 
   2   3  15       40.49       33.13      6.35 o 
   3   3  15       42.52       31.25      5.91 o 
   4   3  15       56.97       53.33      6.76 o 
   5   3  15      431.94      406.66     16.01 o 
   6   3  15       58.19       54.48      8.40 o 
   7   3  15       61.92       59.64      8.42 o 
   8   3  15       51.81       74.55     10.12 o 
   9   3  15        0.21        0.41      5.89 o 
  10   3  15      134.16      127.19     11.52 o 
  11   3  15      126.37      114.07     11.08 o 
  12   3  15       21.82        6.59      7.24 o 
  13   3  15        1.82      -10.54      7.02 o 
   0   4  15     2144.06     1991.57     42.00 o 
   1   4  15      300.47      325.67     12.90 o 
   2   4  15      393.71      395.24     13.87 o 
   3   4  15      713.38      717.35     19.28 o 
   4   4  15       33.28       26.88      6.72 o 
   5   4  15       16.11       22.79      6.51 o 
   6   4  15      509.95      467.80     18.16 o 
   7   4  15      170.23      158.40     17.14 o 
   8   4  15      825.41      847.08     23.47 o 
   9   4  15      102.71      116.36     12.94 o 
  10   4  15      120.39      137.98     13.13 o 
  11   4  15      136.28      153.43     12.87 o 
   1   5  15        0.62       -3.22      5.26 o 
   2   5  15      713.97      681.07     19.39 o 
   3   5  15      228.21      226.02     12.92 o 
   4   5  15       14.05       10.84      7.20 o 
   5   5  15       95.91       80.52     10.79 o 
   6   5  15      173.08      181.76     15.72 o 
   7   5  15        6.93        1.06      6.88 o 
   8   5  15        0.33       -8.22      6.78 o 
   0   6  15        1.39       -0.85      9.50 o 
   1   6  15       33.25       20.14      7.54 o 
   2   6  15      231.15      204.09     13.26 o 
   0   0  16     1432.80     1543.74     47.19 o 
   1   0  16       24.22       11.46      9.47 o 
   2   0  16      312.94      309.36     19.23 o 
   3   0  16      379.87      364.60     20.76 o 
   4   0  16     1975.45     2072.61     48.18 o 
   5   0  16      275.94      295.69     36.03 o 
   6   0  16      494.95      496.21     24.73 o 
   7   0  16        0.33       -0.33      7.51 o 
   8   0  16       20.64        4.83      8.77 o 
   9   0  16      179.10      222.43     23.04 o 
  10   0  16     1996.06     1840.76     87.30 o 
  11   0  16       58.13       37.64     18.68 o 
  12   0  16     1341.93     1328.18     73.30 o 
  13   0  16      170.72      173.69     33.75 o 
   1   1  16       91.49       81.13      8.63 o 
   2   1  16       34.18       29.42      6.17 o 
   3   1  16      107.86      119.03      8.95 o 
   4   1  16      733.86      734.52     17.96 o 
   5   1  16       84.78      104.26     10.75 o 
   6   1  16      106.39       89.02      9.40 o 
   7   1  16      515.37      516.81     22.26 o 
   8   1  16      137.56      134.12     18.38 o 
   9   1  16      215.25      237.26     23.30 o 
  10   1  16        4.67       -9.54      7.28 o 
  11   1  16       15.42        1.59      9.58 o 
  12   1  16       41.90       41.38     17.86 o 
  13   1  16        1.09       10.25      8.69 o 
   0   2  16       17.12       14.28      7.57 o 
   1   2  16      109.88      118.14      8.58 o 
   2   2  16      154.90      131.00      9.08 o 
   3   2  16       42.66       41.32      6.80 o 
   4   2  16     1207.05     1258.97     25.93 o 
   5   2  16      153.68      167.21     10.69 o 
   6   2  16      375.49      372.18     15.33 o 
   7   2  16       13.51       16.04      7.37 o 
   8   2  16       12.39        2.65      6.53 o 
   9   2  16      306.85      280.72     16.41 o 
  10   2  16      320.71      345.47     17.71 o 
  11   2  16       45.45       47.80      9.76 o 
  12   2  16      880.29      847.86     29.47 o 
   1   3  16     3071.25     3117.17     38.38 o 
   2   3  16      346.09      331.65     12.94 o 
   3   3  16      331.40      299.75     12.28 o 
   4   3  16       91.57       62.23      8.02 o 
   5   3  16       30.37       42.63      7.52 o 
   6   3  16       64.19       77.73      9.81 o 
   7   3  16     2032.60     2057.50     36.28 o 
   8   3  16       96.11      105.50     11.01 o 
   9   3  16     1148.95     1254.30     28.53 o 
  10   3  16       50.92       53.45      9.23 o 
  11   3  16        2.38       -6.94      6.31 o 
   0   4  16      186.78      163.94     14.79 o 
   1   4  16        4.97       -3.60      5.28 o 
   2   4  16       90.27       85.85      8.61 o 
   3   4  16       48.58       50.74      8.29 o 
   4   4  16      429.87      414.38     15.99 o 
   5   4  16        4.82        8.53      6.26 o 
   6   4  16      100.39      113.14     11.55 o 
   7   4  16       22.50       17.44      8.64 o 
   8   4  16        0.15        8.61      7.07 o 
   9   4  16       25.69       21.25      8.05 o 
   1   5  16      537.39      556.53     19.95 o 
   2   5  16      134.61      126.62     10.98 o 
   3   5  16       96.43      100.19     10.24 o 
   4   5  16        2.73       -4.04      6.69 o 
   5   5  16       22.28       10.34      7.64 o 
   1   1  17      115.44      122.70     10.57 o 
   2   1  17      128.94      150.20     11.35 o 
   3   1  17     2985.13     3029.47     39.85 o 
   4   1  17        0.14        3.15      6.08 o 
   5   1  17     2236.72     2296.26     37.85 o 
   6   1  17      235.86      271.59     15.16 o 
   7   1  17       94.59       91.46     10.10 o 
   8   1  17      146.01      147.86     17.29 o 
   9   1  17       14.27        4.03      7.89 o 
  10   1  17        4.61       -1.69      8.51 o 
  11   1  17     1141.50     1198.89     40.98 o 
   0   2  17     3460.33     3496.21     68.34 o 
   1   2  17       72.31       62.06      8.66 o 
   2   2  17      717.23      739.82     20.83 o 
   3   2  17       13.97       12.46      6.53 o 
   4   2  17        7.41        3.95      6.45 o 
   5   2  17      328.16      311.65     16.41 o 
   6   2  17      287.22      293.48     18.77 o 
   7   2  17       47.35       45.47     12.15 o 
   8   2  17      746.37      800.40     24.94 o 
   9   2  17      484.43      493.49     21.03 o 
  10   2  17       31.34       37.96      9.74 o 
   1   3  17       35.16       40.90      7.03 o 
   2   3  17      153.30      157.71     10.34 o 
   3   3  17        7.67        1.80      5.55 o 
   4   3  17       54.18       50.44      7.83 o 
   5   3  17      108.77      105.43     10.48 o 
   6   3  17       27.54       39.99      9.48 o 
   7   3  17       69.44       81.30     12.18 o 
   8   3  17       62.86       49.30     10.88 o 
   9   3  17        8.46        4.86      7.79 o 
   0   4  17     1658.24     1789.99     46.87 o 
   1   4  17        8.67        1.80      5.88 o 
   2   4  17      325.32      314.74     14.80 o 
   3   4  17        1.12       -4.57      6.09 o 
   4   4  17        8.36       -0.51      6.38 o 
   5   4  17       24.53       13.25      7.70 o 
   6   4  17      202.13      193.43     14.64 o 
   0   0  18      532.43      509.89     48.46 o 
   1   0  18      130.84      171.60     37.71 o 
   2   0  18      312.46      324.42     27.14 o 
   3   0  18       79.73       93.24     17.49 o 
   4   0  18     4088.76     4316.92     79.72 o 
   5   0  18      380.66      357.09     23.04 o 
   6   0  18     1364.55     1387.45     62.73 o 
   7   0  18      333.59      357.63     23.47 o 
   8   0  18        2.47       -3.24     10.26 o 
   9   0  18      317.83      383.68     30.52 o 
   1   1  18       83.12       89.86     10.03 o 
   2   1  18      364.31      335.25     21.86 o 
   3   1  18       58.10       62.61     10.36 o 
   4   1  18       73.10       73.68     10.96 o 
   5   1  18        4.36        9.68      7.03 o 
   6   1  18       30.59       28.99      8.94 o 
   7   1  18      140.49      111.54     12.32 o 
   8   1  18       21.40        9.16      7.84 o 
   9   1  18       96.99      114.20     13.76 o 
   0   2  18        8.29       13.01      9.55 o 
   1   2  18      125.63      141.06     13.52 o 
   2   2  18      431.58      445.97     25.25 o 
   3   2  18      148.68      148.18     12.00 o 
   4   2  18     2031.46     2114.89     37.15 o 
   5   2  18        0.52       15.73      9.41 o 
   6   2  18      486.18      465.25     36.47 o 
   7   2  18        2.38        0.11      8.46 o 
   1   3  18     1657.37     1675.71     33.09 o 
   2   3  18      540.22      586.75     20.20 o 
   3   3  18      287.60      253.77     16.39 o 
   4   3  18       76.69       71.10      9.93 o 
   5   3  18       77.98       27.54      8.43 o 
   1   1  19      172.27      156.93     14.36 o 
   2   1  19      426.86      430.79     20.48 o 
   3   1  19      320.54      376.93     19.53 o 
   4   1  19        0.28        2.99      7.84 o 
   5   1  19     1065.32     1189.21     31.90 o 
   0   2  19       55.61       62.39     14.22 o 
   1   2  19      416.04      444.16     18.33 o 
   2   2  19      225.30      275.40     15.37 o 
                                                 
